# Supplementary material for: LiNa5Mo9O30
Source: Acta Crystallogr Sect E Struct Rep Online. 2012 Oct 13;68(Pt 11):i80–1. doi: 10.1107/S1600536812041876 (PMC3515084; doi:10.1107/S1600536812041876)
Supplement: Supplementary file 1 [file e-68-00i80-sup1.cif]

##############################################################################
#                                                                            #
# This CIF contains the data in a paper accepted for publication in          #
# Acta Crystallographica Section E. It conforms to the requirements of       #
# Notes for Authors for Acta Crystallographica Section E, and has been       #
# peer reviewed under the auspices of the IUCr Commission on Journals.       #
#                                                                            #
# Full details of the Crystallographic Information File format               #
# are given in the paper "The Crystallographic Information File (CIF):       #
# a New Standard Archive File for Crystallography" by S. R. Hall, F. H.      #
# Allen and I. D. Brown [Acta Cryst. (1991), A47, 655-685].                  #
#                                                                            #
# The current version of the core CIF dictionary is obtainable from          #
# ftp://ftp.iucr.org/pub/cif_core.dic.                                       #
#                                                                            #
# Software is freely available for graphical display of the structure(s)     #
# in this CIF. For information consult the CIF software page                 #
# http://www.iucr.org/resources/cif/software.                                #
#                                                                            #
# This file may be used for bona fide research purposes within the           #
# scientific community so long as proper attribution is given to the journal # 
# article from which it was obtained.                                        #
#                                                                            #
##############################################################################
data_I
_audit_creation_method     SHELXL-97
_journal_date_recd_electronic     2012-09-25
_journal_date_accepted     2012-10-06
_journal_name_full     'Acta Crystallographica, Section E'
_journal_year     2012
_journal_volume     68
_journal_issue     11
_journal_page_first     i80
_journal_page_last     i81
_journal_paper_category     QI
_journal_paper_doi     10.1107/S1600536812041876
_journal_coeditor_code     VN2054
_publ_contact_author_name     'Pr. M. F. Zid'
_publ_contact_author_address
;
 Laboratoire de Mat\'eriaux et Cristallochimie,
Facult\'e des Sciences de Tunis,
Universit\'e de Tunis ElManar, 2092 Manar II Tunis, Tunisia.
;
_publ_contact_author_email     'faouzi.zid@fst.rnu.tn'
_publ_contact_author_fax     '216 71 88 34 24'
_publ_contact_author_phone     '216 71 87 26 00'
_publ_section_title
;
LiNa~5~Mo~9~O~30~
;
loop_
    _publ_author_name
    _publ_author_address
    'Hamza, Hamadi'
;
 Laboratoire de Mat\'eriaux et Cristallochimie,
Facult\'e des Sciences de Tunis,
Universit\'e de Tunis ElManar, 2092 Manar II Tunis, Tunisia
;
    'Ennajeh, Ines'
;
 Laboratoire de Mat\'eriaux et Cristallochimie,
Facult\'e des Sciences de Tunis,
Universit\'e de Tunis ElManar, 2092 Manar II Tunis, Tunisia
;
    'Zid, Mohamed Faouzi'
;
 Laboratoire de Mat\'eriaux et Cristallochimie,
Facult\'e des Sciences de Tunis,
Universit\'e de Tunis ElManar, 2092 Manar II Tunis, Tunisia
;
    'Driss, Ahmed'
;
 Laboratoire de Mat\'eriaux et Cristallochimie,
Facult\'e des Sciences de Tunis,
Universit\'e de Tunis ElManar, 2092 Manar II Tunis, Tunisia
;
_chemical_name_systematic
;
Lithium pentasodium nonamolybdate
;
_chemical_name_common     ?
_chemical_formula_moiety     'Mo9 O30, 5(Na), Li'
_chemical_formula_sum     'Li Mo9 Na5 O30'
_chemical_formula_iupac     'Li Mo9 Na5 O30'
_chemical_formula_weight     1465.35
_chemical_melting_point     ?
_symmetry_cell_setting     orthorhombic
_symmetry_space_group_name_H-M     'F d d 2'
_symmetry_space_group_name_Hall     'F 2 -2d'
loop_
    _symmetry_equiv_pos_as_xyz
    'x, y, z'
    '-x, -y, z'
    '-x+1/4, y+1/4, z+1/4'
    'x+1/4, -y+1/4, z+1/4'
    'x, y+1/2, z+1/2'
    '-x, -y+1/2, z+1/2'
    '-x+1/4, y+3/4, z+3/4'
    'x+1/4, -y+3/4, z+3/4'
    'x+1/2, y, z+1/2'
    '-x+1/2, -y, z+1/2'
    '-x+3/4, y+1/4, z+3/4'
    'x+3/4, -y+1/4, z+3/4'
    'x+1/2, y+1/2, z'
    '-x+1/2, -y+1/2, z'
    '-x+3/4, y+3/4, z+1/4'
    'x+3/4, -y+3/4, z+1/4'
_cell_length_a     7.1927(8)
_cell_length_b     37.159(4)
_cell_length_c     17.925(2)
_cell_angle_alpha     90.00
_cell_angle_beta     90.00
_cell_angle_gamma     90.00
_cell_volume     4791.0(9)
_cell_formula_units_Z     8
_cell_measurement_reflns_used     25
_cell_measurement_theta_min     10
_cell_measurement_theta_max     15
_cell_measurement_temperature     298(2)
_exptl_crystal_description     prism
_exptl_crystal_colour     yellow
_exptl_crystal_size_max     0.30
_exptl_crystal_size_mid     0.20
_exptl_crystal_size_min     0.10
_exptl_crystal_density_diffrn     4.063
_exptl_crystal_density_meas     ?
_exptl_crystal_density_method     'not measured'
_exptl_crystal_F_000     5408
_exptl_absorpt_coefficient_mu     4.768
_exptl_absorpt_correction_type     psi-scan
_exptl_absorpt_process_details     '(North <i>et al.</i>, 1968)'
_exptl_absorpt_correction_T_min     0.31
_exptl_absorpt_correction_T_max     0.61
_exptl_special_details     ?
_diffrn_ambient_temperature     298(2)
_diffrn_radiation_type     MoK\a
_diffrn_radiation_wavelength     0.71073
_diffrn_radiation_source     'fine-focus sealed tube'
_diffrn_radiation_monochromator     graphite
_diffrn_measurement_device_type     'Enraf--Nonius CAD-4'
_diffrn_measurement_method     \w/2\q
_diffrn_detector_area_resol_mean     ?
_diffrn_reflns_number     3006
_diffrn_reflns_av_R_equivalents     0.0348
_diffrn_reflns_av_sigmaI/netI     0.0172
_diffrn_reflns_theta_min     2.19
_diffrn_reflns_theta_max     26.96
_diffrn_reflns_theta_full     26.96
_diffrn_measured_fraction_theta_max     1.000
_diffrn_measured_fraction_theta_full     1.000
_diffrn_reflns_limit_h_min     -9
_diffrn_reflns_limit_h_max     1
_diffrn_reflns_limit_k_min     -1
_diffrn_reflns_limit_k_max     47
_diffrn_reflns_limit_l_min     -22
_diffrn_reflns_limit_l_max     22
_diffrn_standards_number     2
_diffrn_standards_interval_count     ?
_diffrn_standards_interval_time     120
_diffrn_standards_decay_%     2.3
_refine_special_details
;
Refinement of <i>F</i>^2^ against ALL reflections. The weighted <i>R</i>-factor
<i>wR</i> and goodness of fit <i>S</i> are based on <i>F</i>^2^, conventional
<i>R</i>-factors <i>R</i> are based on <i>F</i>, with <i>F</i> set to zero for
negative <i>F</i>^2^. The threshold expression of <i>F</i>^2^ >
\s(<i>F</i>^2^) is used only for calculating <i>R</i>-factors(gt) <i>etc</i>.
and is not relevant to the choice of reflections for refinement.
<i>R</i>-factors based on <i>F</i>^2^ are statistically about twice as large
as those based on <i>F</i>, and <i>R</i>- factors based on ALL data will be
even larger.
;
_reflns_number_total     2605
_reflns_number_gt     2579
_reflns_threshold_expression     I>2\s(I)
_refine_ls_structure_factor_coef     Fsqd
_refine_ls_matrix_type     full
_refine_ls_R_factor_all     0.0350
_refine_ls_R_factor_gt     0.0347
_refine_ls_wR_factor_gt     0.0954
_refine_ls_wR_factor_ref     0.0957
_refine_ls_goodness_of_fit_ref     1.133
_refine_ls_restrained_S_all     1.132
_refine_ls_number_reflns     2605
_refine_ls_number_parameters     202
_refine_ls_number_restraints     1
_refine_ls_weighting_scheme     calc
_refine_ls_weighting_details
       'calc w=1/[\s^2^(Fo^2^)+(0.0640P)^2^+107.1435P] where P=(Fo^2^+2Fc^2^)/3'
_atom_sites_solution_primary     direct
_atom_sites_solution_secondary     difmap
_refine_ls_shift/su_max     0.003
_refine_ls_shift/su_mean     0.000
_refine_diff_density_max     1.550
_refine_diff_density_min     -1.650
_refine_ls_extinction_method     SHELXL
_refine_ls_extinction_coef     0.000262(18)
_refine_ls_extinction_expression
                                  'Fc^*^=kFc[1+0.001xFc^2^\l^3^/sin(2\q)]^-1/4^'
_refine_ls_abs_structure_details     'Flack (1983), 1259 Fridel pairs'
_refine_ls_abs_structure_Flack     0.51(10)
loop_
    _atom_type_symbol
    _atom_type_description
    _atom_type_scat_dispersion_real
    _atom_type_scat_dispersion_imag
    _atom_type_scat_source
    'O' 'O' 0.0106 0.0060
                         'International Tables Vol C Tables 4.2.6.8 and 6.1.1.4'
    'Li' 'Li' -0.0003 0.0001
                         'International Tables Vol C Tables 4.2.6.8 and 6.1.1.4'
    'Na' 'Na' 0.0362 0.0249
                         'International Tables Vol C Tables 4.2.6.8 and 6.1.1.4'
    'Mo' 'Mo' -1.6832 0.6857
                         'International Tables Vol C Tables 4.2.6.8 and 6.1.1.4'
_computing_data_collection
                'CAD-4 EXPRESS (Duisenberg, 1992; Mac\'i\<cek & Yordanov, 1992)'
_computing_cell_refinement
                'CAD-4 EXPRESS (Duisenberg, 1992; Mac\'i\<cek & Yordanov, 1992)'
_computing_data_reduction     'XCAD4 (Harms & Wocadlo, 1995)'
_computing_structure_solution     'SHELXS97 (Sheldrick, 2008)'
_computing_structure_refinement     'SHELXL97 (Sheldrick, 2008)'
_computing_molecular_graphics     'DIAMOND (Brandenburg, 1998)'
_computing_publication_material
                                   'WinGX publication routines (Farrugia, 1999)'
loop_
    _atom_site_type_symbol
    _atom_site_label
    _atom_site_fract_x
    _atom_site_fract_y
    _atom_site_fract_z
    _atom_site_U_iso_or_equiv
    _atom_site_adp_type
    _atom_site_calc_flag
    _atom_site_refinement_flags
    _atom_site_occupancy
    _atom_site_symmetry_multiplicity
    _atom_site_disorder_assembly
    _atom_site_disorder_group
    Mo Mo1 0.29758(9) 0.045998(17) 0.10592(3) 0.00887(17) Uani d . 1 1 . .
    Mo Mo2 0.21226(10) 0.150362(15) 0.29407(3) 0.00799(17) Uani d . 1 1 . .
    Mo Mo3 0.30801(11) 0.149366(14) 0.10618(4) 0.00796(16) Uani d . 1 1 . .
    Mo Mo4 0.21380(9) 0.048223(16) 0.28412(3) 0.00822(17) Uani d . 1 1 . .
    Mo Mo5 0.2500 0.2500 0.12906(7) 0.0084(2) Uani d S 1 2 . .
    Na Na1 0.7664(7) 0.15195(10) 0.1994(3) 0.0243(8) Uani d . 1 1 . .
    Na Na2 0.7455(7) 0.04660(9) 0.1970(3) 0.0217(7) Uani d . 1 1 . .
    Na Na3 0.5000 0.0000 -0.0485(4) 0.0268(11) Uani d S 1 2 . .
    Li Li1 0.0000 0.0000 0.0442(13) 0.027(5) Uani d S 1 2 . .
    O O1 0.0671(12) 0.05040(18) 0.2076(4) 0.0148(16) Uani d . 1 1 . .
    O O2 0.7058(9) -0.00250(17) 0.2884(4) 0.0115(13) Uani d . 1 1 . .
    O O3 0.4672(11) 0.14957(17) 0.0356(7) 0.0172(16) Uani d . 1 1 . .
    O O4 0.0839(12) 0.15022(16) 0.2111(4) 0.0136(14) Uani d . 1 1 . .
    O O5 0.0454(10) 0.05306(15) 0.0490(4) 0.0118(13) Uani d . 1 1 . .
    O O6 0.4433(11) 0.15057(18) 0.1869(4) 0.0158(17) Uani d . 1 1 . .
    O O7 0.2996(10) 0.10005(14) 0.2950(4) 0.0120(14) Uani d . 1 1 . .
    O O8 0.4585(12) 0.05059(17) 0.0345(6) 0.0201(17) Uani d . 1 1 . .
    O O9 0.4246(11) 0.05372(18) 0.1904(3) 0.0106(13) Uani d . 1 1 . .
    O O10 0.7429(11) 0.0003(2) 0.6076(5) 0.0194(14) Uani d . 1 1 . .
    O O11 0.0513(11) 0.14798(17) 0.3632(6) 0.0172(17) Uani d . 1 1 . .
    O O12 0.4310(10) 0.2463(2) 0.1896(4) 0.0162(14) Uani d . 1 1 . .
    O O13 0.0668(12) 0.05040(16) 0.3598(5) 0.0169(14) Uani d . 1 1 . .
    O O14 0.2252(9) 0.19936(15) 0.1018(5) 0.0140(14) Uani d . 1 1 . .
    O O15 0.2204(8) 0.10175(16) 0.1040(5) 0.0120(13) Uiso d . 1 1 . .
loop_
    _atom_site_aniso_label
    _atom_site_aniso_U_11
    _atom_site_aniso_U_22
    _atom_site_aniso_U_33
    _atom_site_aniso_U_12
    _atom_site_aniso_U_13
    _atom_site_aniso_U_23
    Mo1 0.0116(3) 0.0054(3) 0.0096(3) 0.0007(2) -0.0008(2) -0.0001(2)
    Mo2 0.0108(3) 0.0041(3) 0.0090(3) 0.00039(19) -0.0011(2) 0.0003(2)
    Mo3 0.0109(3) 0.0035(3) 0.0095(3) -0.0002(2) -0.0018(2) 0.0001(2)
    Mo4 0.0107(3) 0.0048(3) 0.0092(3) -0.0004(2) -0.0006(2) 0.0001(2)
    Mo5 0.0140(4) 0.0032(4) 0.0079(4) -0.0019(3) 0.000 0.000
    Na1 0.0185(18) 0.0236(17) 0.0309(19) -0.0012(15) 0.0031(15) -0.0018(16)
    Na2 0.0168(16) 0.0188(15) 0.0294(18) 0.0012(14) 0.0002(14) -0.0001(17)
    Na3 0.022(2) 0.025(3) 0.034(3) 0.002(2) 0.000 0.000
    Li1 0.032(12) 0.047(15) 0.003(9) -0.007(11) 0.000 0.000
    O1 0.019(4) 0.014(3) 0.011(3) 0.005(3) -0.007(3) 0.000(2)
    O2 0.019(3) 0.008(3) 0.007(3) 0.002(2) -0.001(2) 0.001(2)
    O3 0.019(3) 0.017(3) 0.016(4) 0.000(2) -0.001(3) 0.004(2)
    O4 0.025(4) 0.007(3) 0.009(3) 0.001(2) -0.003(3) -0.0006(18)
    O5 0.012(3) 0.009(3) 0.015(3) -0.001(2) -0.001(3) 0.000(2)
    O6 0.015(4) 0.016(3) 0.016(4) 0.002(2) -0.004(3) -0.001(2)
    O7 0.019(3) 0.004(3) 0.013(3) -0.001(2) -0.004(3) 0.0008(19)
    O8 0.020(3) 0.017(3) 0.023(4) 0.001(3) 0.001(3) 0.003(3)
    O9 0.009(3) 0.011(3) 0.012(3) -0.001(2) 0.000(2) -0.001(2)
    O10 0.023(3) 0.014(3) 0.021(3) 0.007(2) -0.011(4) -0.004(3)
    O11 0.019(4) 0.020(3) 0.013(5) 0.003(2) 0.006(3) -0.002(3)
    O12 0.021(3) 0.016(3) 0.012(3) 0.001(3) -0.002(3) 0.003(2)
    O13 0.018(3) 0.020(3) 0.013(3) 0.000(2) 0.007(3) -0.002(3)
    O14 0.016(3) 0.006(3) 0.020(3) -0.002(2) 0.000(3) -0.003(2)
_geom_special_details
;
All e.s.d.'s (except the e.s.d. in the dihedral angle between two l.s. planes)
are estimated using the full covariance matrix. The cell e.s.d.'s are taken
into account individually in the estimation of e.s.d.'s in distances, angles
and torsion angles; correlations between e.s.d.'s in cell parameters are only
used when they are defined by crystal symmetry. An approximate (isotropic)
treatment of cell e.s.d.'s is used for estimating e.s.d.'s involving l.s.
planes.
;
loop_
    _geom_bond_atom_site_label_1
    _geom_bond_atom_site_label_2
    _geom_bond_site_symmetry_2
    _geom_bond_distance
    _geom_bond_publ_flag
    Mo1 O8 . 1.735(10) ?
    Mo1 O10 9_454 1.743(8) ?
    Mo1 O9 . 1.792(7) ?
    Mo1 O5 . 2.098(7) ?
    Mo1 O15 . 2.145(6) ?
    Mo1 O1 . 2.469(8) ?
    Mo2 O11 . 1.698(10) ?
    Mo2 O4 . 1.750(8) ?
    Mo2 O5 4 1.833(6) ?
    Mo2 O7 . 1.973(6) ?
    Mo2 O15 4 2.147(7) ?
    Mo3 O3 . 1.707(11) ?
    Mo3 O6 . 1.744(7) ?
    Mo3 O15 . 1.879(6) ?
    Mo3 O14 . 1.953(6) ?
    Mo3 O7 12_454 2.158(7) ?
    Mo3 O4 . 2.478(8) ?
    Mo4 O13 . 1.722(9) ?
    Mo4 O1 . 1.732(8) ?
    Mo4 O2 2_655 1.796(6) ?
    Mo4 O7 . 2.032(6) ?
    Mo4 O14 4 2.239(7) ?
    Mo4 O9 . 2.271(7) ?
    Mo5 O12 . 1.700(7) ?
    Mo5 O12 14 1.700(7) ?
    Mo5 O14 14 1.952(6) ?
    Mo5 O14 . 1.952(6) ?
    Mo5 O2 11_554 2.200(8) ?
    Mo5 O2 12_454 2.200(8) ?
    Na1 O4 1_655 2.294(9) ?
    Na1 O6 . 2.336(9) ?
    Na1 O8 4 2.369(9) ?
    Na1 O13 12_554 2.417(8) ?
    Na1 O11 12_554 2.427(9) ?
    Na1 O3 4 2.486(11) ?
    Na2 O1 1_655 2.326(10) ?
    Na2 O9 . 2.326(9) ?
    Na2 O10 10_654 2.370(9) ?
    Na2 O2 . 2.468(8) ?
    Na2 O3 4 2.562(9) ?
    Na2 O11 12_554 2.581(10) ?
    Na3 O12 12_454 2.309(7) ?
    Na3 O12 7_644 2.309(7) ?
    Na3 O8 2_655 2.416(10) ?
    Na3 O8 . 2.416(10) ?
    Na3 O13 9_554 2.537(9) ?
    Na3 O13 10_554 2.537(9) ?
    Li1 O5 . 2.000(6) ?
    Li1 O5 2 2.000(6) ?
    Li1 O10 9_454 2.084(15) ?
    Li1 O10 10_554 2.084(15) ?
    Li1 O12 7_544 2.29(2) ?
    Li1 O12 12_454 2.29(2) ?
loop_
    _geom_angle_atom_site_label_1
    _geom_angle_atom_site_label_2
    _geom_angle_atom_site_label_3
    _geom_angle_site_symmetry_1
    _geom_angle_site_symmetry_3
    _geom_angle
    _geom_angle_publ_flag
    O8 Mo1 O10 . 9_454 105.0(4) ?
    O8 Mo1 O9 . . 105.6(4) ?
    O10 Mo1 O9 9_454 . 104.9(3) ?
    O8 Mo1 O5 . . 101.8(4) ?
    O10 Mo1 O5 9_454 . 86.3(3) ?
    O9 Mo1 O5 . . 146.3(3) ?
    O8 Mo1 O15 . . 93.8(3) ?
    O10 Mo1 O15 9_454 . 152.0(3) ?
    O9 Mo1 O15 . . 89.5(3) ?
    O5 Mo1 O15 . . 69.4(2) ?
    O8 Mo1 O1 . . 170.6(3) ?
    O10 Mo1 O1 9_454 . 84.3(3) ?
    O9 Mo1 O1 . . 73.0(3) ?
    O5 Mo1 O1 . . 76.7(3) ?
    O15 Mo1 O1 . . 76.9(2) ?
    O11 Mo2 O4 . . 105.0(4) ?
    O11 Mo2 O5 . 4 103.7(3) ?
    O4 Mo2 O5 . 4 102.4(3) ?
    O11 Mo2 O7 . . 99.3(3) ?
    O4 Mo2 O7 . . 99.9(3) ?
    O5 Mo2 O7 4 . 142.2(3) ?
    O11 Mo2 O15 . 4 102.9(4) ?
    O4 Mo2 O15 . 4 151.8(3) ?
    O5 Mo2 O15 4 4 74.2(3) ?
    O7 Mo2 O15 . 4 71.7(2) ?
    O3 Mo3 O6 . . 103.9(4) ?
    O3 Mo3 O15 . . 102.3(3) ?
    O6 Mo3 O15 . . 103.2(3) ?
    O3 Mo3 O14 . . 99.8(3) ?
    O6 Mo3 O14 . . 100.3(3) ?
    O15 Mo3 O14 . . 142.5(3) ?
    O3 Mo3 O7 . 12_454 101.6(4) ?
    O6 Mo3 O7 . 12_454 154.4(3) ?
    O15 Mo3 O7 . 12_454 73.2(2) ?
    O14 Mo3 O7 . 12_454 73.0(2) ?
    O3 Mo3 O4 . . 178.2(4) ?
    O6 Mo3 O4 . . 74.5(3) ?
    O15 Mo3 O4 . . 79.0(3) ?
    O14 Mo3 O4 . . 79.6(3) ?
    O7 Mo3 O4 12_454 . 80.0(3) ?
    O13 Mo4 O1 . . 104.3(4) ?
    O13 Mo4 O2 . 2_655 102.0(3) ?
    O1 Mo4 O2 . 2_655 105.9(3) ?
    O13 Mo4 O7 . . 93.8(3) ?
    O1 Mo4 O7 . . 102.5(3) ?
    O2 Mo4 O7 2_655 . 142.6(3) ?
    O13 Mo4 O14 . 4 95.0(4) ?
    O1 Mo4 O14 . 4 159.8(3) ?
    O2 Mo4 O14 2_655 4 75.2(3) ?
    O7 Mo4 O14 . 4 69.8(2) ?
    O13 Mo4 O9 . . 171.1(3) ?
    O1 Mo4 O9 . . 79.5(3) ?
    O2 Mo4 O9 2_655 . 84.4(3) ?
    O7 Mo4 O9 . . 77.4(3) ?
    O14 Mo4 O9 4 . 80.6(3) ?
    O12 Mo5 O12 . 14 100.7(5) ?
    O12 Mo5 O14 . 14 99.7(3) ?
    O12 Mo5 O14 14 14 98.7(3) ?
    O12 Mo5 O14 . . 98.7(3) ?
    O12 Mo5 O14 14 . 99.7(3) ?
    O14 Mo5 O14 14 . 151.0(5) ?
    O12 Mo5 O2 . 11_554 169.4(3) ?
    O12 Mo5 O2 14 11_554 87.7(3) ?
    O14 Mo5 O2 14 11_554 85.2(3) ?
    O14 Mo5 O2 . 11_554 73.3(3) ?
    O12 Mo5 O2 . 12_454 87.7(3) ?
    O12 Mo5 O2 14 12_454 169.4(3) ?
    O14 Mo5 O2 14 12_454 73.3(3) ?
    O14 Mo5 O2 . 12_454 85.2(3) ?
    O2 Mo5 O2 11_554 12_454 84.8(4) ?
    O4 Na1 O6 1_655 . 177.1(3) ?
    O4 Na1 O8 1_655 4 97.9(3) ?
    O6 Na1 O8 . 4 84.4(3) ?
    O4 Na1 O13 1_655 12_554 86.1(3) ?
    O6 Na1 O13 . 12_554 95.8(3) ?
    O8 Na1 O13 4 12_554 84.8(2) ?
    O4 Na1 O11 1_655 12_554 86.2(3) ?
    O6 Na1 O11 . 12_554 91.4(3) ?
    O8 Na1 O11 4 12_554 175.7(4) ?
    O13 Na1 O11 12_554 12_554 97.0(4) ?
    O4 Na1 O3 1_655 4 93.6(3) ?
    O6 Na1 O3 . 4 84.3(3) ?
    O8 Na1 O3 4 4 98.5(4) ?
    O13 Na1 O3 12_554 4 176.7(4) ?
    O11 Na1 O3 12_554 4 79.7(2) ?
    O1 Na2 O9 1_655 . 169.8(3) ?
    O1 Na2 O10 1_655 10_654 93.7(3) ?
    O9 Na2 O10 . 10_654 94.8(3) ?
    O1 Na2 O2 1_655 . 96.1(3) ?
    O9 Na2 O2 . . 90.2(3) ?
    O10 Na2 O2 10_654 . 84.8(2) ?
    O1 Na2 O3 1_655 4 88.9(3) ?
    O9 Na2 O3 . 4 82.2(3) ?
    O10 Na2 O3 10_654 4 175.1(4) ?
    O2 Na2 O3 . 4 99.0(4) ?
    O1 Na2 O11 1_655 12_554 81.0(3) ?
    O9 Na2 O11 . 12_554 92.0(3) ?
    O10 Na2 O11 10_654 12_554 100.8(3) ?
    O2 Na2 O11 . 12_554 173.8(3) ?
    O3 Na2 O11 4 12_554 75.5(2) ?
    O12 Na3 O12 12_454 7_644 169.4(5) ?
    O12 Na3 O8 12_454 2_655 103.1(3) ?
    O12 Na3 O8 7_644 2_655 83.5(3) ?
    O12 Na3 O8 12_454 . 83.5(3) ?
    O12 Na3 O8 7_644 . 103.1(3) ?
    O8 Na3 O8 2_655 . 104.0(5) ?
    O12 Na3 O13 12_454 9_554 94.8(3) ?
    O12 Na3 O13 7_644 9_554 78.2(3) ?
    O8 Na3 O13 2_655 9_554 161.8(2) ?
    O8 Na3 O13 . 9_554 81.24(19) ?
    O12 Na3 O13 12_454 10_554 78.2(3) ?
    O12 Na3 O13 7_644 10_554 94.8(3) ?
    O8 Na3 O13 2_655 10_554 81.24(19) ?
    O8 Na3 O13 . 10_554 161.8(2) ?
    O13 Na3 O13 9_554 10_554 99.3(4) ?
    O5 Li1 O5 . 2 175.1(14) ?
    O5 Li1 O10 . 9_454 80.5(5) ?
    O5 Li1 O10 2 9_454 96.8(5) ?
    O5 Li1 O10 . 10_554 96.8(5) ?
    O5 Li1 O10 2 10_554 80.5(5) ?
    O10 Li1 O10 9_454 10_554 113.9(12) ?
    O5 Li1 O12 . 7_544 100.8(7) ?
    O5 Li1 O12 2 7_544 83.2(5) ?
    O10 Li1 O12 9_454 7_544 157.6(9) ?
    O10 Li1 O12 10_554 7_544 88.3(4) ?
    O5 Li1 O12 . 12_454 83.2(5) ?
    O5 Li1 O12 2 12_454 100.8(7) ?
    O10 Li1 O12 9_454 12_454 88.3(4) ?
    O10 Li1 O12 10_554 12_454 157.6(9) ?
    O12 Li1 O12 7_544 12_454 69.8(8) ?
_iucr_refine_instructions_details
;
TITL    ham15bis in F d d 2
CELL   0.71073   7.1927  37.1595  17.9252  90.000  90.000  90.000
ZERR     8       0.0008   0.0040   0.0020   0.000   0.000   0.000
LATT -4
SYMM -X,-Y,Z
SYMM  0.25000-X, 0.25000+Y, 0.25000+Z
SYMM  0.25000+X, 0.25000-Y, 0.25000+Z
SFAC    O    LI   NA  MO
UNIT    240   8    40  72
ACTA
TWIN
BASF   0.50610
MERG 2
OMIT 0 30 14
L.S.    7
PLAN    25
WGHT    0.064000  107.143532
EXTI    0.000262
FVAR       0.09478
MO1   4    0.297582    0.045998    0.105925    11.00000    0.01161    0.00537 =
         0.00963   -0.00014   -0.00084    0.00070
MO2   4    0.212264    0.150362    0.294070    11.00000    0.01082    0.00414 =
         0.00899    0.00027   -0.00114    0.00039
MO3   4    0.308015    0.149366    0.106179    11.00000    0.01088    0.00353 =
         0.00946    0.00012   -0.00179   -0.00016
MO4   4    0.213800    0.048223    0.284118    11.00000    0.01070    0.00478 =
         0.00920    0.00006   -0.00061   -0.00044
MO5   4    0.250000    0.250000    0.129062    10.50000    0.01398    0.00317 =
         0.00791    0.00000    0.00000   -0.00188
NA1   3    0.766443    0.151945    0.199375    11.00000    0.01847    0.02361 =
         0.03085   -0.00179    0.00313   -0.00119
NA2   3    0.745452    0.046598    0.197032    11.00000    0.01682    0.01884 =
         0.02943   -0.00010    0.00023    0.00119
NA3   3    0.500000    0.000000   -0.048522    10.50000    0.02191    0.02455 =
         0.03397    0.00000    0.00000    0.00217
LI1   2    0.000000    0.000000    0.044178    10.50000    0.03184    0.04728 =
         0.00270    0.00000    0.00000   -0.00670
O1    1    0.067144    0.050404    0.207635    11.00000    0.01927    0.01383 =
         0.01135   -0.00024   -0.00711    0.00482
O2    1    0.705783   -0.002504    0.288392    11.00000    0.01897    0.00817 =
         0.00734    0.00143   -0.00078    0.00191
O3    1    0.467213    0.149568    0.035587    11.00000    0.01864    0.01652 =
         0.01649    0.00359   -0.00079   -0.00039
O4    1    0.083862    0.150223    0.211134    11.00000    0.02481    0.00718 =
         0.00884   -0.00063   -0.00253    0.00071
O5    1    0.045410    0.053056    0.048963    11.00000    0.01200    0.00891 =
         0.01451    0.00028   -0.00132   -0.00062
O6    1    0.443293    0.150567    0.186880    11.00000    0.01507    0.01641 =
         0.01598   -0.00105   -0.00413    0.00237
O7    1    0.299643    0.100048    0.294961    11.00000    0.01941    0.00356 =
         0.01311    0.00084   -0.00366   -0.00054
O8    1    0.458516    0.050588    0.034471    11.00000    0.01984    0.01710 =
         0.02342    0.00331    0.00134    0.00106
O9    1    0.424557    0.053718    0.190436    11.00000    0.00903    0.01127 =
         0.01164   -0.00118   -0.00023   -0.00133
O10   1    0.742872    0.000305    0.607586    11.00000    0.02292    0.01408 =
         0.02109   -0.00385   -0.01124    0.00663
O11   1    0.051300    0.147975    0.363161    11.00000    0.01924    0.01950 =
         0.01293   -0.00154    0.00566    0.00305
O12   1    0.431002    0.246252    0.189560    11.00000    0.02109    0.01558 =
         0.01190    0.00258   -0.00157    0.00100
O13   1    0.066822    0.050404    0.359819    11.00000    0.01760    0.02020 =
         0.01276   -0.00231    0.00704   -0.00036
O14   1    0.225199    0.199365    0.101773    11.00000    0.01602    0.00632 =
         0.01967   -0.00301    0.00019   -0.00219
O15   1    0.220414    0.101745    0.104001    11.00000    0.01200
HKLF  4
REM     ham15bis in F d d 2
REM R1 =  0.0347 for   2579 Fo > 4sig(Fo)  and  0.0350 for all   2605 data
REM    202 parameters refined using      1 restraints
END
WGHT      0.0637    114.3408
REM Highest difference peak  1.550,  deepest hole -1.650,  1-sigma level  0.433
;
