# Supplementary material for: LiNa5Mo9O30
Source: Acta Crystallogr Sect E Struct Rep Online. 2012 Oct 13;68(Pt 11):i80–1. doi: 10.1107/S1600536812041876 (PMC3515084; doi:10.1107/S1600536812041876)
Supplement: Supplementary file 2 [file e-68-00i80-Isup2.hkl]

#
# h,k,l, Fc-squared, Fo-squared, sigma(Fo-squared) and status flag
#
data_I
_shelx_title '    ham15bis in F d d 2'
_shelx_refln_list_code          4
_shelx_F_calc_maximum     3149.46
_exptl_crystal_F_000      5408.00
_reflns_d_resolution_high  0.7838
 
loop_
 _symmetry_equiv_pos_as_xyz
 'x, y, z'
 '-x, -y, z'
 '-x+1/4, y+1/4, z+1/4'
 'x+1/4, -y+1/4, z+1/4'
 'x, y+1/2, z+1/2'
 '-x, -y+1/2, z+1/2'
 '-x+1/4, y+3/4, z+3/4'
 'x+1/4, -y+3/4, z+3/4'
 'x+1/2, y, z+1/2'
 '-x+1/2, -y, z+1/2'
 '-x+3/4, y+1/4, z+3/4'
 'x+3/4, -y+1/4, z+3/4'
 'x+1/2, y+1/2, z'
 '-x+1/2, -y+1/2, z'
 '-x+3/4, y+3/4, z+1/4'
 'x+3/4, -y+3/4, z+1/4'
 
_cell_length_a     7.1927
_cell_length_b    37.1595
_cell_length_c    17.9252
_cell_angle_alpha  90.000
_cell_angle_beta   90.000
_cell_angle_gamma  90.000
 
_shelx_F_squared_multiplier     1.000
 
loop_
 _refln_index_h
 _refln_index_k
 _refln_index_l
 _refln_F_squared_calc
 _refln_F_squared_meas
 _refln_F_squared_sigma
 _refln_observed_status
   2   0 -22   451554.00   462018.59   4797.00 o
   0   2 -22   144731.22   134104.63   2590.38 o
   2   2 -22    14904.72    16735.25   1035.09 o
   2   4 -22    66701.22    65466.18   1881.99 o
   0   6 -22   122227.00   124210.73   2482.55 o
   2   6 -22     6129.30     7561.49    665.95 o
   0  10 -22   299769.88   311581.97   3925.97 o
   1   1 -21    49845.30    48330.10    775.16 o
   3   1 -21    11763.22    13431.04    645.43 o
   1   3 -21    80824.30    82107.64   1376.05 o
   3   3 -21    69805.07    71121.22   1911.47 o
   1   5 -21    68704.94    64086.78   1248.57 o
   3   5 -21    35519.13    37996.99   1426.80 o
   1   7 -21   101455.06   101041.26   1542.47 o
   3   7 -21    35915.15    34124.27   1405.62 o
   1   9 -21    33435.06    33340.76    935.45 o
   3   9 -21    71672.88    71200.23   1914.93 o
   1  11 -21    11456.15    12413.67   1476.04 o
   1  13 -21    85178.59    84492.33   1685.04 o
   1  15 -21    63669.45    62970.79   1585.61 o
   1  17 -21    97415.13    97320.20   1574.98 o
   0   0 -20   289233.22   284729.59   3432.16 o
   4   0 -20    48500.53    51787.24   1682.44 o
   2   2 -20     2333.48     2561.90    299.50 o
   4   2 -20   263518.41   261934.02   3592.60 o
   0   4 -20   127856.97   123322.98   2278.38 o
   2   4 -20     9837.34    11146.91    820.95 o
   4   4 -20    25612.98    27578.31   1231.97 o
   2   6 -20   112716.69   114625.23   2297.03 o
   4   6 -20    61136.39    65153.08   1828.89 o
   0   8 -20     4331.67     4269.27    352.99 o
   2   8 -20    60817.34    62609.52   1727.54 o
   4   8 -20     2914.24     3266.75    378.56 o
   2  10 -20    48806.39    48716.13   1575.49 o
   4  10 -20     4242.88     4880.46    400.86 o
   0  12 -20    12677.84    12716.40    836.69 o
   2  12 -20    28812.44    30180.25   1282.46 o
   2  14 -20    66570.20    69920.33   1836.39 o
   0  16 -20   157105.34   146823.52   2620.86 o
   2  16 -20     9511.12     9421.00    751.85 o
   2  18 -20     1014.08     1515.19    616.76 o
   0  20 -20   205341.34   207276.89   3188.70 o
   2  20 -20     8398.17     8062.57    722.84 o
   1   1 -19     4525.93     5720.49    387.71 o
   3   1 -19    89586.59    90731.79   1412.15 o
   5   1 -19   150362.69   157430.36   2003.76 o
   1   3 -19    14017.73    12079.98    863.00 o
   3   3 -19    26012.13    26804.89   1150.74 o
   5   3 -19    13977.86    13800.75   1009.40 o
   1   5 -19    53366.76    51860.00   1615.98 o
   3   5 -19    36687.10    34122.33   1301.02 o
   5   5 -19     8597.93     8110.55    650.45 o
   1   7 -19    29268.08    28960.71    840.99 o
   3   7 -19    46044.90    48633.32   1507.20 o
   1   9 -19     4148.92     8958.55   4346.09 o
   3   9 -19   235089.50   240349.63   3268.63 o
   1  11 -19    18828.41    19372.32    937.36 o
   3  11 -19   245059.03   241838.17   3342.53 o
   1  13 -19    24001.73    24040.00    779.94 o
   3  13 -19    21926.29    22050.26   1116.95 o
   1  15 -19    35191.41    32386.43   2593.45 o
   3  15 -19    56793.42    59593.62   1693.45 o
   1  17 -19    22740.07    23027.70   1073.00 o
   3  17 -19    28441.52    26523.11   1214.36 o
   1  19 -19     4346.77     4449.17    273.87 o
   3  19 -19    44692.63    51289.93   1581.60 o
   1  21 -19    11534.89    11057.92    592.36 o
   3  21 -19   104412.89   103201.27   2312.77 o
   1  23 -19     3546.95     3971.72    351.85 o
   1  25 -19    54471.52    52997.45   1187.77 o
   2   0 -18   291189.88   272229.66   3226.19 o
   0   2 -18   166999.03   159993.42   2395.54 o
   2   2 -18    65985.47    67405.88   1639.33 o
   4   2 -18    61890.03    63711.19   1688.64 o
   2   4 -18      570.55     1416.07    547.73 o
   4   4 -18    10029.25     9287.91    704.00 o
   0   6 -18    20099.84    20102.90    920.81 o
   2   6 -18     5610.35     4974.65    416.50 o
   4   6 -18       86.45      541.03    503.18 o
   2   8 -18    64519.80    64019.03   1654.70 o
   4   8 -18   365946.25   373902.19   4070.66 o
   0  10 -18    84003.59    77765.07   1762.27 o
   2  10 -18     1506.42     2234.46    280.56 o
   4  10 -18    68557.45    67955.84   1774.16 o
   2  12 -18   118558.03   117355.46   2203.37 o
   4  12 -18   286254.13   276830.34   3573.33 o
   0  14 -18     2242.02     1393.96    503.25 o
   2  14 -18     5677.34     5799.80    464.39 o
   4  14 -18     1486.94     1398.33    303.94 o
   2  16 -18     9276.91    10995.15    793.09 o
   4  16 -18    12189.98    11610.49    907.94 o
   0  18 -18    62607.27    60269.81   1634.11 o
   2  18 -18    92267.54    92196.27   2033.35 o
   4  18 -18    37918.75    34388.79   1365.64 o
   2  20 -18   224471.67   216341.92   3113.91 o
   4  20 -18     9074.92     8902.71    718.41 o
   0  22 -18   178897.97   174957.44   2776.82 o
   2  22 -18    26012.13    29178.17   1176.31 o
   2  24 -18     3653.68     5027.30    350.74 o
   0  26 -18    53869.14    54092.07   1643.96 o
   2  26 -18     5801.78     5749.53    439.87 o
   1   1 -17   114141.19   104986.98   1364.71 o
   3   1 -17   156437.47   167074.39  11573.63 o
   5   1 -17    20310.37    21244.46    803.09 o
   1   3 -17   205150.56   193069.84   1815.10 o
   3   3 -17   176982.53   183222.84   2623.97 o
   5   3 -17    12706.67    12725.22    838.92 o
   1   5 -17     9057.05     8773.59    445.51 o
   3   5 -17     9409.88     9015.10    717.38 o
   5   5 -17     1683.65     1066.58    560.01 o
   1   7 -17   273240.16   268831.03   3808.48 o
   3   7 -17    77998.97    80774.07   1744.67 o
   5   7 -17    82544.63    81914.23   1988.19 o
   1   9 -17   187339.23   185501.86   6399.39 o
   3   9 -17    22534.75    29952.00   1131.63 o
   5   9 -17    47171.00    48184.71   1561.87 o
   1  11 -17   105845.61   100280.98   1351.27 o
   3  11 -17     6488.64     7290.30    588.04 o
   5  11 -17    50217.20    50577.54   1628.00 o
   1  13 -17   158595.48   157016.25   1696.16 o
   3  13 -17    45596.24    44821.82   1395.69 o
   5  13 -17    58449.39    59736.79   1746.06 o
   1  15 -17     4925.31     5404.51    302.73 o
   3  15 -17     7815.05     9903.79    748.46 o
   5  15 -17     2036.35     1994.02    663.56 o
   1  17 -17   211834.41   210855.88   3669.78 o
   3  17 -17   195994.72   204648.17   2949.55 o
   5  17 -17    20872.63    18837.62   1027.65 o
   1  19 -17   155236.97   148301.38   1725.98 o
   3  19 -17   148466.25   144539.72   2535.88 o
   1  21 -17    43896.91    42928.13   2753.00 o
   3  21 -17    91859.83    89231.79   2012.91 o
   1  23 -17    95349.97    92454.13   1447.48 o
   3  23 -17    91347.25    86770.03   2071.98 o
   1  25 -17     6793.48     6588.41    481.67 o
   3  25 -17     3417.80     3073.12    341.83 o
   1  27 -17   231684.88   229281.13   2310.76 o
   3  27 -17    67903.19    64324.80   1845.23 o
   1  29 -17   179689.73   178479.83   7958.31 o
   1  31 -17    43763.78    42847.25   1083.13 o
   0   0 -16  1115828.50  1091882.75   5863.54 o
   4   0 -16   106383.52   103024.55   2005.89 o
   2   2 -16   146012.56   146542.52   2174.17 o
   4   2 -16    17426.93    16818.37    917.26 o
   6   2 -16    15478.67    15168.40    957.15 o
   0   4 -16   170981.45   166969.48   2264.86 o
   2   4 -16     9081.66    10456.91    669.50 o
   4   4 -16    24250.68    26258.22   1064.87 o
   6   4 -16    34301.31    37124.20   1393.27 o
   2   6 -16   144020.45   140466.55   2140.96 o
   4   6 -16    36003.75    36256.04   1215.23 o
   6   6 -16     6782.44     6157.50    485.56 o
   0   8 -16   129611.84   129798.64   2029.14 o
   2   8 -16    15250.07    14927.19    824.71 o
   4   8 -16    54122.79    50656.61   1464.70 o
   6   8 -16     6464.40     6401.26    445.46 o
   2  10 -16   211915.81   204521.00   2662.77 o
   4  10 -16     3803.98     3234.73    315.12 o
   6  10 -16    89211.08   100310.63   2242.63 o
   0  12 -16   207702.69   210599.88   2640.21 o
   2  12 -16     5718.89     8704.51    628.11 o
   4  12 -16    67359.73    64314.03   1646.98 o
   6  12 -16     5839.36     5890.96    396.44 o
   2  14 -16    58767.96    57503.84   1490.05 o
   4  14 -16    31853.77    30434.47   1193.60 o
   0  16 -16   267645.38   263122.47   3025.17 o
   2  16 -16    10412.82    10871.76    712.98 o
   4  16 -16    35487.42    35402.30   1293.14 o
   2  18 -16    72277.02    68396.35   1637.73 o
   4  18 -16    27094.67    26493.98   1170.87 o
   0  20 -16   809094.50   800986.44   5556.34 o
   2  20 -16     5457.84     5632.72    452.13 o
   4  20 -16    80220.14    78574.72   1897.36 o
   2  22 -16   147099.41   135536.17   2389.26 o
   4  22 -16     2722.36     2278.03    315.09 o
   0  24 -16    68715.67    63552.24   1659.42 o
   2  24 -16     3324.17     3279.13    330.70 o
   4  24 -16    12228.76    12147.44    909.05 o
   2  26 -16   201328.84   188966.03   2928.22 o
   4  26 -16    19220.49    19016.33   1075.47 o
   0  28 -16    43396.64    40467.77   1448.87 o
   2  28 -16    17547.12    17326.89   1078.75 o
   2  30 -16   140046.31   128571.81   2486.31 o
   0  32 -16   165228.69   152035.89   2710.23 o
   2  32 -16     2291.52     3567.24    351.83 o
   1   1 -15    40553.38    40053.84    552.08 o
   3   1 -15   229827.50   227389.92   3100.14 o
   5   1 -15    96217.83    98574.48   2450.03 o
   1   3 -15   150086.05   148185.16   2384.24 o
   3   3 -15    83273.57    81424.06   1652.21 o
   5   3 -15    47479.58    49085.57   1424.91 o
   1   5 -15    67123.42    62286.89   2584.92 o
   3   5 -15    22173.84    21855.14    925.50 o
   5   5 -15    10354.46    10163.94    765.30 o
   1   7 -15   208078.31   200972.50   2591.43 o
   3   7 -15    59757.09    60750.88   1437.90 o
   5   7 -15    33054.14    34072.14   1258.42 o
   1   9 -15   221899.47   207968.33   2168.33 o
   3   9 -15    25936.53    25580.05   1017.18 o
   5   9 -15   110791.84   105963.38   2127.99 o
   1  11 -15   138658.45   130771.44   1414.89 o
   3  11 -15    56503.90    56232.62   1418.42 o
   5  11 -15   115512.13   114445.90   2246.24 o
   1  13 -15   120076.63   117361.52   1427.25 o
   3  13 -15    64138.25    64709.09   1542.10 o
   5  13 -15     5238.37     7153.72    599.11 o
   1  15 -15    51393.23    47956.13    909.49 o
   3  15 -15    35525.59    36790.44   1219.76 o
   5  15 -15      202.23      879.46    260.50 o
   1  17 -15   137880.42   134593.73   1514.19 o
   3  17 -15   137228.13   129714.63   2200.08 o
   5  17 -15    18370.64    16886.69   1036.47 o
   1  19 -15    66873.76    64687.32   1098.52 o
   3  19 -15   169406.81   168100.81   2548.84 o
   5  19 -15    52643.05    51407.96   1566.85 o
   1  21 -15     6805.68     7796.70    410.95 o
   3  21 -15   154216.89   144604.13   2426.58 o
   5  21 -15   104703.17    96260.65   2149.66 o
   1  23 -15    80092.36    74892.84   1222.70 o
   3  23 -15    24698.71    22170.49   1046.98 o
   5  23 -15    54099.80    48780.71   1596.99 o
   1  25 -15    77218.23    70976.38   1247.02 o
   3  25 -15    17425.94    14827.68    898.24 o
   1  27 -15   178546.44   172077.69   3788.95 o
   3  27 -15    24747.93    22772.23   1168.44 o
   1  29 -15   160687.34   146057.52   1795.02 o
   3  29 -15     4087.47     6078.58    492.17 o
   1  31 -15    38446.05    37919.95    985.54 o
   3  31 -15    58159.45    52906.24   1667.74 o
   1  33 -15    37425.02    33569.71    964.70 o
   1  35 -15    43244.07    40132.44   3299.00 o
   2   0 -14     7873.51     8636.49    589.28 o
   6   0 -14   144732.72   148084.59   2542.24 o
   0   2 -14     1758.34     1490.84    208.20 o
   2   2 -14   320494.44   309159.13   2907.92 o
   4   2 -14     5990.52     5307.95    425.44 o
   6   2 -14   382387.00   389801.50   4080.75 o
   2   4 -14   100612.06    96466.68   1641.06 o
   4   4 -14    40041.50    40440.95   1201.33 o
   6   4 -14    22650.04    22660.84   1091.40 o
   0   6 -14   158533.84   152096.95   1983.73 o
   2   6 -14    30264.15    29118.37    958.63 o
   4   6 -14    40213.97    39371.09   1218.07 o
   6   6 -14    82161.14    81901.32   1917.90 o
   2   8 -14     9726.84     9983.46    671.80 o
   4   8 -14   418027.31   427409.34   3842.07 o
   6   8 -14     6437.58     8808.02    651.50 o
   0  10 -14    60911.98    56733.54   1275.54 o
   2  10 -14     3581.81     3524.36    281.73 o
   4  10 -14    78937.78    78201.63   1689.25 o
   6  10 -14     6553.34     7307.94    576.88 o
   2  12 -14    17319.61    15893.88    763.59 o
   4  12 -14   247946.61   248847.84   3011.10 o
   6  12 -14     6844.98     5732.17    466.64 o
   0  14 -14   126714.94   116811.94   1863.28 o
   2  14 -14    19859.16    19041.72    832.85 o
   4  14 -14    45035.44    44222.79   1322.15 o
   6  14 -14    57871.63    55435.74   1641.08 o
   2  16 -14    78406.63    76679.11   1609.10 o
   4  16 -14    39584.93    37040.37   1236.76 o
   6  16 -14    23644.19    21393.12   1147.14 o
   0  18 -14     5205.64     4527.05    340.78 o
   2  18 -14   310963.00   296590.56   3162.30 o
   4  18 -14     5484.19     5069.24    393.11 o
   6  18 -14   450259.38   434858.50   4627.66 o
   2  20 -14     8686.93     8769.85    615.99 o
   4  20 -14    29986.45    31157.71   1207.98 o
   6  20 -14   110139.88   108213.14   2341.62 o
   0  22 -14     4725.92     4439.93    336.31 o
   2  22 -14   154357.66   143859.47   2305.41 o
   4  22 -14     4060.21     4402.83    367.46 o
   2  24 -14    86948.80    82459.34   1800.60 o
   4  24 -14    15714.29    15864.59    932.69 o
   0  26 -14   122151.43   116365.45   2140.49 o
   2  26 -14    13975.20    15094.76    876.92 o
   4  26 -14    26437.43    25416.04   1167.44 o
   2  28 -14    11412.72    11602.74    807.68 o
   4  28 -14   395604.63   371590.69   4203.43 o
   0  30 -14    20603.88    21528.13   1053.39 o
   2  30 -14    18117.21    19029.88   1005.27 o
   4  30 -14    49418.88    50643.93   1682.51 o
   2  32 -14    10887.33     9518.82    716.28 o
   0  34 -14    67293.05    63140.87   1734.79 o
   2  34 -14     5218.19     5754.93    478.83 o
   2  36 -14    52090.33    43792.89   1578.87 o
   1   1 -13    13490.09    13702.54    318.33 o
   3   1 -13   140742.94   143770.31   1409.44 o
   5   1 -13   107419.80   114841.54   1438.70 o
   7   1 -13   114357.79   118934.63   2357.80 o
   1   3 -13    18231.54    16379.65    496.33 o
   3   3 -13    11193.02    10734.69    665.21 o
   5   3 -13    17638.64    31303.64   1104.57 o
   7   3 -13    10352.42     9661.01    747.44 o
   1   5 -13    69629.98    64162.18    888.28 o
   3   5 -13    27714.14    28115.74    941.69 o
   5   5 -13    19055.08    19590.98    930.78 o
   7   5 -13     5011.96     5062.24    377.50 o
   1   7 -13    61545.53    57347.69   1464.72 o
   3   7 -13    64195.16    60228.02   1331.61 o
   5   7 -13    57130.30    57345.92   1476.40 o
   7   7 -13    55119.79    54872.98   1712.20 o
   1   9 -13   299763.19   280088.09   3354.17 o
   3   9 -13   145447.30   140990.44   2017.96 o
   5   9 -13   357968.19   353564.66   3622.88 o
   7   9 -13   248816.91   265868.22   3619.25 o
   1  11 -13   266557.75   247973.22   1783.45 o
   3  11 -13   221875.08   209978.45   2509.57 o
   5  11 -13   391070.53   395111.66   3845.64 o
   7  11 -13   231903.56   233597.27   3502.53 o
   1  13 -13    40611.37    38955.37    763.87 o
   3  13 -13    37944.79    34011.22   1080.75 o
   5  13 -13    27136.34    28902.87   1104.10 o
   7  13 -13    29319.30    29212.10   1284.64 o
   1  15 -13    67019.95    62385.84    949.40 o
   3  15 -13     5123.42     4981.37    339.66 o
   5  15 -13    51248.54    54516.14   1513.53 o
   1  17 -13    14842.43    13987.32    978.57 o
   3  17 -13    43897.54    40272.67   1234.09 o
   5  17 -13    56857.91    50475.97   1453.66 o
   1  19 -13      424.32      949.67    289.25 o
   3  19 -13   128869.42   115604.89   2002.10 o
   5  19 -13    73251.80    72870.75   1778.32 o
   1  21 -13    30780.54    29735.57    731.77 o
   3  21 -13   115376.63   112609.46   2015.49 o
   5  21 -13    92651.69    91864.63   2012.10 o
   1  23 -13     6975.83     7330.99    404.81 o
   3  23 -13      464.16      730.30    449.76 o
   5  23 -13     3567.39     2917.29    328.47 o
   1  25 -13    31546.40    31621.96    803.50 o
   3  25 -13    49528.08    45018.72   1409.52 o
   5  25 -13      910.25     1547.46    584.47 o
   1  27 -13    47273.63    44799.86    963.83 o
   3  27 -13    62962.22    57206.37   1598.41 o
   5  27 -13    77882.70    74278.73   1969.45 o
   1  29 -13   178653.78   165739.09   1820.72 o
   3  29 -13    32623.71    32776.24   1258.31 o
   5  29 -13   191586.94   183812.86   3059.38 o
   1  31 -13   126133.27   115997.03   1565.29 o
   3  31 -13   152341.56   147521.39   2597.87 o
   1  33 -13    11618.60    12211.92    622.24 o
   3  33 -13    17852.78    15238.57   1009.66 o
   1  35 -13    36600.03    32990.89    945.92 o
   3  35 -13      730.30     1656.55    597.83 o
   1  37 -13     4383.64     4485.12    290.07 o
   0   0 -12  4173830.50  4177091.75  40997.23 o
   4   0 -12   544711.31   546817.69   3991.74 o
   2   2 -12   183071.09   173368.80   1990.55 o
   4   2 -12   136386.59   144037.58   2048.02 o
   6   2 -12    14362.52    14882.47    853.55 o
   0   4 -12     3922.04     4888.98    366.39 o
   2   4 -12     3896.22     5391.08    405.36 o
   4   4 -12     6966.48     7965.06    636.00 o
   6   4 -12     6444.33     7674.51    599.17 o
   2   6 -12    28166.41    27738.87    876.15 o
   4   6 -12     9204.92     9856.94    676.22 o
   6   6 -12    16169.12    16206.95    900.45 o
   0   8 -12   104250.38   100215.73   1493.27 o
   2   8 -12   218819.00   210154.33   2263.50 o
   4   8 -12    33963.36    34076.52   1080.45 o
   6   8 -12   239028.66   246111.91   3149.87 o
   2  10 -12   610449.63   595805.44   3897.53 o
   4  10 -12     4185.47     5251.65    459.91 o
   6  10 -12   106330.20   101188.91   2071.46 o
   0  12 -12   215997.73   199452.02   2185.29 o
   2  12 -12   177375.50   177952.56   2136.20 o
   4  12 -12    50690.61    49699.87   1310.80 o
   6  12 -12   177302.61   176580.03   2690.89 o
   2  14 -12     6819.14     6797.92    511.26 o
   4  14 -12    11368.11    11547.16    698.58 o
   6  14 -12    17969.61    17509.88    939.52 o
   0  16 -12    68898.74    64162.13   1329.27 o
   2  16 -12     3715.31     4062.28    319.59 o
   4  16 -12     4239.59     4250.48    346.32 o
   6  16 -12     7401.42     6642.35    601.42 o
   2  18 -12    60883.45    58012.95   1340.11 o
   4  18 -12   188609.72   180115.69   2541.50 o
   6  18 -12    17422.61    16333.02    997.41 o
   0  20 -12  2447917.75  2431671.75   8875.45 o
   2  20 -12     4958.18     5338.84    409.82 o
   4  20 -12   368431.94   343389.66   3531.37 o
   6  20 -12     6251.95     6283.20    498.91 o
   2  22 -12   167510.59   156303.11   2237.35 o
   4  22 -12    51530.17    47769.74   1428.78 o
   6  22 -12     8335.52     7484.60    497.86 o
   0  24 -12     7652.60     8136.78    553.59 o
   2  24 -12     6247.50     6261.38    419.88 o
   4  24 -12    20203.27    19476.23    990.98 o
   6  24 -12     7867.82     7631.35    568.01 o
   2  26 -12    95978.33    92703.62   1852.55 o
   4  26 -12    10547.01     9151.35    661.70 o
   0  28 -12    13208.50    14383.94    803.38 o
   2  28 -12   130344.82   118768.84   2158.56 o
   4  28 -12    14526.57    14428.31    922.59 o
   2  30 -12   347171.13   321509.06   3591.97 o
   4  30 -12    20484.97    19728.86   1056.66 o
   0  32 -12   160317.28   148756.55   2461.31 o
   2  32 -12    70711.70    66490.86   1704.23 o
   4  32 -12    38779.62    35198.32   1392.53 o
   2  34 -12    26516.52    25103.38   1174.16 o
   4  34 -12    16323.56    16814.61    982.80 o
   0  36 -12   118578.80   107032.16   2256.19 o
   2  36 -12     5726.09     4977.83    384.20 o
   2  38 -12     9773.76     8345.07    650.50 o
   0  40 -12   857007.13   839904.63   6555.54 o
   1   1 -11   410504.88   382357.72   3873.61 o
   3   1 -11    45281.45    44763.00   1166.50 o
   5   1 -11    25974.24    28942.23    711.42 o
   7   1 -11    42138.35    45007.86   1056.46 o
   1   3 -11   387949.94   363244.75   2596.37 o
   3   3 -11    61398.61    65844.19   1260.55 o
   5   3 -11    33655.34    36033.70   1136.13 o
   7   3 -11    42427.95    48115.68   1495.70 o
   1   5 -11     2500.11     2527.71    330.16 o
   3   5 -11      138.70      789.28    326.18 o
   5   5 -11    10352.05    11046.16    684.05 o
   7   5 -11     5292.39     6330.77    502.23 o
   1   7 -11   278424.38   262316.34   3351.14 o
   3   7 -11   169540.78   165230.86   2008.12 o
   5   7 -11    17835.98    17141.81    851.63 o
   7   7 -11    15666.89    23602.21   1126.57 o
   1   9 -11   278482.94   256612.00   3663.02 o
   3   9 -11    76015.03    77269.11   1394.11 o
   5   9 -11    10763.13    12177.14    707.46 o
   7   9 -11    33068.39    36436.77   1349.76 o
   1  11 -11   131016.37   121596.49   2350.20 o
   3  11 -11    57465.75    57176.53   1235.09 o
   5  11 -11     6554.44     7379.72    575.81 o
   7  11 -11    18292.80    19509.98   1102.21 o
   1  13 -11   162160.03   152517.09   4122.65 o
   3  13 -11   122627.93   115742.36   1763.50 o
   5  13 -11     5691.00     5706.47    396.47 o
   7  13 -11    18929.63    18166.44   1104.47 o
   1  15 -11     2654.72     3056.42    462.66 o
   3  15 -11      891.91     1178.99    203.73 o
   5  15 -11     6189.01     6154.34    511.19 o
   7  15 -11     6854.58     8031.88    602.50 o
   1  17 -11   314656.94   300237.13   1945.14 o
   3  17 -11    89664.89    86435.45   1592.06 o
   5  17 -11    20186.36    19316.72    935.29 o
   7  17 -11    38378.97    41795.41   1550.91 o
   1  19 -11   412948.81   388355.16   3309.60 o
   3  19 -11    83735.73    77464.33   1551.80 o
   5  19 -11    11197.89    12184.51    776.50 o
   7  19 -11    64231.66    63178.93   1830.33 o
   1  21 -11   176396.78   168715.97   1537.08 o
   3  21 -11    15257.13    17122.06    814.70 o
   5  21 -11    26698.79    26698.66   1095.11 o
   1  23 -11   193930.22   180638.20   4629.11 o
   3  23 -11    21491.90    22219.06    914.27 o
   5  23 -11    33669.20    34763.49   1262.91 o
   1  25 -11     1923.24     1970.37    167.18 o
   3  25 -11     1182.75     2725.40    253.84 o
   5  25 -11     9186.36     9311.95    728.47 o
   1  27 -11   208778.84   199573.88   1824.79 o
   3  27 -11   125027.20   114478.17   2056.84 o
   5  27 -11    31201.86    30334.73   1245.87 o
   1  29 -11   273534.31   250805.52   2122.31 o
   3  29 -11    85571.57    81500.66   1812.54 o
   5  29 -11    18171.93    17347.48   1096.62 o
   1  31 -11    36868.75    33456.72    843.73 o
   3  31 -11    33607.15    31513.41   1232.78 o
   5  31 -11     6396.48     5788.72    462.16 o
   1  33 -11    46702.36    46610.36   1009.75 o
   3  33 -11    47789.05    45479.62   1476.09 o
   1  35 -11     6468.06     5559.04   1128.16 o
   3  35 -11     3274.88     2809.22    321.79 o
   1  37 -11   158943.63   149195.86   2062.20 o
   3  37 -11    76989.98    70783.07   1900.00 o
   1  39 -11   276611.50   256288.28   2491.23 o
   1  41 -11    55718.98    51647.75   1217.36 o
   2   0 -10  2298621.00  2307935.75   7200.85 o
   6   0 -10     4896.33     4824.15    321.83 o
   0   2 -10   226622.84   209633.98   1885.20 o
   2   2 -10    89059.22    77580.67   1237.45 o
   4   2 -10    79329.88    81439.93   1453.82 o
   6   2 -10   126845.79   127656.09   2132.84 o
   8   2 -10     8149.90     9901.33    689.42 o
   2   4 -10   127098.82   126003.05   1563.85 o
   4   4 -10    28486.05    29322.18    908.40 o
   6   4 -10    27953.78    27275.06   1047.37 o
   8   4 -10    30062.73    34799.84   1421.88 o
   0   6 -10   320433.34   288299.50   2256.15 o
   2   6 -10    22932.77    21580.71    705.26 o
   4   6 -10    64937.66    67544.55   1361.21 o
   6   6 -10    46140.27    48780.95   1384.84 o
   8   6 -10    31259.09    32490.12   1301.52 o
   2   8 -10   159483.77   152741.88   1770.66 o
   4   8 -10   206695.20   197757.39   2301.35 o
   6   8 -10    27790.16    28972.70   1099.75 o
   8   8 -10    55142.23    58487.81   1780.21 o
   0  10 -10  1531272.63  1398674.13   5420.28 o
   2  10 -10     3734.07     6895.66    482.21 o
   4  10 -10   103570.22   102651.61   1679.68 o
   6  10 -10     4826.14     6527.87    506.68 o
   8  10 -10   147441.97   165500.88   2928.15 o
   2  12 -10   194860.88   179601.61   1996.12 o
   4  12 -10   132024.47   129402.73   1897.01 o
   6  12 -10    29139.63    30227.83   1172.30 o
   0  14 -10    74776.28    72443.48   1236.03 o
   2  14 -10    15599.03    14179.85    634.35 o
   4  14 -10    23063.27    21819.12    885.52 o
   6  14 -10    30601.14    31314.22   1156.77 o
   2  16 -10   247321.22   233814.25   2385.12 o
   4  16 -10    34119.42    32084.45   1042.51 o
   6  16 -10    28681.66    29276.07   1140.97 o
   0  18 -10   119885.50   116236.80   1672.57 o
   2  18 -10    95937.75    88774.31   1526.62 o
   4  18 -10    49090.39    47284.38   1274.91 o
   6  18 -10   153644.50   150599.47   2484.56 o
   2  20 -10  1336615.38  1253165.13   6019.60 o
   4  20 -10    22212.17    22616.47    917.68 o
   6  20 -10     1209.16     2414.77    317.29 o
   0  22 -10   183716.53   171579.78   2133.22 o
   2  22 -10    28894.94    27692.46    941.75 o
   4  22 -10    67442.55    63386.37   1526.88 o
   6  22 -10    53607.16    51473.17   1554.78 o
   2  24 -10    24995.64    22325.58    886.73 o
   4  24 -10     6309.11     6819.26    564.65 o
   6  24 -10    18522.47    19642.80   1045.39 o
   0  26 -10   423629.72   398183.13   3494.31 o
   2  26 -10     9077.75    10282.03    671.73 o
   4  26 -10    88983.34    81710.26   1799.71 o
   6  26 -10    28416.30    27598.17   1269.01 o
   2  28 -10    76690.05    72612.48   1611.89 o
   4  28 -10   169038.34   156351.84   2488.60 o
   6  28 -10    18371.04    18168.51   1072.08 o
   0  30 -10   672433.13   646842.94   4763.77 o
   2  30 -10    16602.95    13704.01    840.34 o
   4  30 -10    48015.71    41204.12   1414.79 o
   2  32 -10   117331.95   105589.13   2064.44 o
   4  32 -10    53149.62    45465.89   1514.52 o
   0  34 -10    10349.43     9790.88    772.00 o
   2  34 -10     3811.48     3755.83    318.46 o
   4  34 -10     9200.33     8545.41    711.75 o
   2  36 -10   228809.20   212439.61   3089.37 o
   4  36 -10    16545.58    16840.60    990.62 o
   0  38 -10    65404.55    62550.99   1702.35 o
   2  38 -10    55781.52    50839.62   1597.33 o
   2  40 -10   450704.06   438629.66   4667.57 o
   0  42 -10    93541.94    84888.49   2107.69 o
   1   1  -9   106424.34    99254.60    744.39 o
   3   1  -9   242362.20   232427.50   2178.72 o
   5   1  -9   182615.08   191531.00   1633.39 o
   7   1  -9   226829.28   245414.19   4046.48 o
   1   3  -9   115348.91   103805.08   1519.77 o
   3   3  -9    78099.94    74903.91   1242.26 o
   5   3  -9    15032.35    17408.52    744.53 o
   7   3  -9    60303.19    63690.42   1656.30 o
   1   5  -9    70745.27    67100.25   1229.75 o
   3   5  -9    69782.05    67303.11   1191.77 o
   5   5  -9    11408.90    12054.97    705.31 o
   7   5  -9    12185.75    14119.08    877.92 o
   1   7  -9    72953.13    66986.95   1583.54 o
   3   7  -9   150184.97   146490.44   1763.76 o
   5   7  -9    54034.23    54895.44   1319.23 o
   7   7  -9     5566.80     7901.17    614.72 o
   1   9  -9    23419.59    22795.38   1344.57 o
   3   9  -9   260311.69   249918.50   2322.58 o
   5   9  -9   526470.75   536328.50   4016.75 o
   7   9  -9    62305.18    64276.61   1731.28 o
   1  11  -9    29415.77    27833.73   2636.49 o
   3  11  -9   255570.03   249814.81   2370.23 o
   5  11  -9   558385.88   569795.69   4167.32 o
   7  11  -9    90822.18    97855.47   2085.91 o
   1  13  -9    75718.99    69690.58   2401.18 o
   3  13  -9    70443.09    71307.66   1304.22 o
   5  13  -9    64713.10    63730.31   1446.43 o
   7  13  -9      698.82      464.23    559.98 o
   1  15  -9    76455.59    70083.13   1461.38 o
   3  15  -9    16539.79    15673.99    677.84 o
   5  15  -9    42859.14    42868.97   1228.43 o
   7  15  -9     8972.24    11262.09    818.68 o
   1  17  -9   122228.81   115780.14   1123.56 o
   3  17  -9    29510.96    26573.51    898.43 o
   5  17  -9    58480.96    57184.82   1426.49 o
   7  17  -9    59015.03    59893.98   1747.39 o
   1  19  -9   106110.73   104407.38   1304.15 o
   3  19  -9   104865.91    98140.20   1645.10 o
   5  19  -9    95144.69    93862.96   1859.26 o
   7  19  -9   184167.28   190143.09   3014.34 o
   1  21  -9    59832.40    56451.09    855.45 o
   3  21  -9   199345.00   185593.58   2307.17 o
   5  21  -9   173744.50   165584.30   2458.11 o
   7  21  -9   171539.00   172652.13   2923.91 o
   1  23  -9    61199.54    56727.48    880.21 o
   3  23  -9    84412.55    75753.63   1548.53 o
   5  23  -9     2074.71     2349.23    266.10 o
   7  23  -9    49895.25    50892.81   1644.58 o
   1  25  -9    38576.86    37190.83    759.51 o
   3  25  -9    84586.57    79191.98   1613.17 o
   5  25  -9     4950.75     5121.38    477.73 o
   1  27  -9    37668.87    36712.81   1105.89 o
   3  27  -9   171084.22   155278.80   2327.06 o
   5  27  -9    42006.62    39999.88   1378.54 o
   1  29  -9    12773.78    12262.07    524.36 o
   3  29  -9   135420.59   124302.31   2146.26 o
   5  29  -9   241702.92   228507.80   3153.73 o
   1  31  -9    17889.29    16728.91    594.68 o
   3  31  -9   135123.13   129306.20   2269.12 o
   5  31  -9   310408.84   294796.03   3666.73 o
   1  33  -9    40091.67    35786.41   2109.81 o
   3  33  -9    21161.25    20085.74   1027.81 o
   5  33  -9    49082.88    45601.49   1548.56 o
   1  35  -9    58419.20    54884.02   1063.22 o
   3  35  -9      485.07     2278.84    296.13 o
   5  35  -9    56861.88    50725.46   1683.18 o
   1  37  -9    92799.30    83627.19   1358.38 o
   3  37  -9    18215.91    15951.36   1014.16 o
   1  39  -9    71378.17    68123.18   1250.78 o
   3  39  -9    18076.58    14383.85    999.64 o
   1  41  -9    25059.32    22889.08   1937.14 o
   1  43  -9    29303.81    26579.11   1130.18 o
   0   0  -8    23569.23    21479.61    577.57 o
   4   0  -8    44472.47    44593.41   1047.53 o
   8   0  -8    28866.60    30869.39   1250.12 o
   2   2  -8     6037.67     4924.23    315.28 o
   4   2  -8  1010528.75  1022981.75   4912.13 o
   6   2  -8    12981.48    14873.60    764.41 o
   8   2  -8   157848.36   168064.95   2799.62 o
   0   4  -8    81851.96    73898.40   1008.19 o
   2   4  -8     8519.98     8917.54    454.68 o
   4   4  -8    76406.86    72738.18   1306.28 o
   6   4  -8    37151.63    40447.11   1192.18 o
   8   4  -8    24209.82    26204.84   1188.44 o
   2   6  -8    85462.44    76053.87   1122.59 o
   4   6  -8    55670.86    56602.29   1169.38 o
   6   6  -8    32594.07    34823.35   1143.78 o
   8   6  -8    32752.13    35074.75   1393.17 o
   0   8  -8    19093.76    20165.78    583.72 o
   2   8  -8   409105.63   370417.44   2539.89 o
   4   8  -8    20541.52    20917.99    759.54 o
   6   8  -8   647595.13   656492.13   4707.92 o
   8   8  -8    16882.24    18201.89   1030.78 o
   2  10  -8    55442.79    56545.99   1023.93 o
   4  10  -8    12949.90    20761.34    774.59 o
   6  10  -8    91727.88    98269.91   1880.26 o
   8  10  -8     3214.12     4211.02    379.68 o
   0  12  -8     6961.27     7230.98    396.65 o
   2  12  -8   248230.52   227078.73   2069.22 o
   4  12  -8    11413.59    10952.86    629.60 o
   6  12  -8   421843.88   420508.66   3831.14 o
   8  12  -8    31582.09    28298.78   1302.68 o
   2  14  -8    68564.43    60169.29   1123.47 o
   4  14  -8    28302.54    28102.21    896.08 o
   6  14  -8    24392.07    25582.97   1029.25 o
   8  14  -8    17595.27    18396.12   1070.92 o
   0  16  -8    53529.61    50737.08    994.32 o
   2  16  -8    11452.11    12315.25    573.97 o
   4  16  -8    67325.61    63438.85   1345.57 o
   6  16  -8    45287.91    44816.58   1374.63 o
   8  16  -8    43315.77    44830.96   1585.88 o
   2  18  -8    18833.16    17647.38    695.90 o
   4  18  -8  1003750.00   985841.25   5415.66 o
   6  18  -8    11585.61    10551.55    765.38 o
   0  20  -8     1990.24     2239.13    181.49 o
   2  20  -8    19186.63    18059.09    749.40 o
   4  20  -8    40771.17    38152.04   1144.68 o
   6  20  -8    27889.88    26506.60   1137.57 o
   2  22  -8     1690.93     4111.74    267.21 o
   4  22  -8   433127.00   406542.97   3602.53 o
   6  22  -8    10739.56     9699.55    773.11 o
   0  24  -8    70762.17    68653.31   1351.99 o
   2  24  -8     1342.07     1920.52    212.65 o
   4  24  -8    46545.63    45549.49   1287.91 o
   6  24  -8     6662.33     5869.16    365.29 o
   2  26  -8    41583.92    38195.80   1141.47 o
   4  26  -8    28419.95    27555.30   1045.19 o
   6  26  -8    33887.63    31151.94   1265.04 o
   0  28  -8    60812.43    55512.57   1322.18 o
   2  28  -8   299951.19   274503.25   2950.73 o
   4  28  -8    19971.22    19159.18    926.36 o
   6  28  -8   555494.50   515230.88   4912.12 o
   2  30  -8    40370.16    39864.82   1251.60 o
   4  30  -8    59896.50    53608.13   1488.71 o
   6  30  -8    49093.98    45462.33   1622.22 o
   0  32  -8     6533.74     6431.91    505.64 o
   2  32  -8    80172.38    80224.15   1738.55 o
   4  32  -8     4761.17     4842.89    433.18 o
   2  34  -8    34470.23    32441.27   1201.74 o
   4  34  -8     8387.11     8238.83    648.24 o
   0  36  -8    23848.13    22798.45   1006.85 o
   2  36  -8     4050.87     4714.63    345.19 o
   4  36  -8    35146.17    32377.02   1353.23 o
   2  38  -8    33279.74    31010.28   1252.77 o
   4  38  -8   591757.50   544782.94   5232.84 o
   0  40  -8     8875.94     7853.68    654.94 o
   2  40  -8    30946.07    32360.05   1285.97 o
   2  42  -8     1700.72     1340.46    562.23 o
   0  44  -8    46049.75    44322.95   1533.69 o
   1   1  -7   471262.75   399485.97   6618.77 o
   3   1  -7    47727.02    47117.54    655.44 o
   5   1  -7   353135.75   364860.06   5003.81 o
   7   1  -7    55211.46    60692.52   1098.26 o
   1   3  -7   102443.10    85326.63    730.65 o
   3   3  -7    22086.94    22017.34    655.15 o
   5   3  -7     8822.93     9823.86    610.51 o
   7   3  -7    32225.85    36669.36   1255.11 o
   1   5  -7    85711.67    76694.50   1116.52 o
   3   5  -7   127604.25   123347.05   1470.60 o
   5   5  -7    38986.12    43685.26   1086.77 o
   7   5  -7    18016.23    21149.10   1012.04 o
   1   7  -7    90427.38    81175.19   2674.40 o
   3   7  -7   326998.06   319627.34   2417.76 o
   5   7  -7    67792.39    67518.55   1364.77 o
   7   7  -7    12680.49    12507.67    896.91 o
   1   9  -7   329783.56   294833.22   2043.08 o
   3   9  -7  1468311.00  1443388.00   5480.58 o
   5   9  -7   208563.67   218775.98   2433.47 o
   7   9  -7   147366.13   162861.00   2556.19 o
   1  11  -7   137281.56   120200.43   2239.86 o
   3  11  -7  1313907.50  1279513.13   5233.59 o
   5  11  -7   274589.50   286425.09   2809.52 o
   7  11  -7   169747.67   180511.81   2723.98 o
   1  13  -7    28950.46    26634.47    477.06 o
   3  13  -7   145601.22   139359.58   1696.66 o
   5  13  -7    52030.38    52691.89   1272.11 o
   7  13  -7    11171.30    12584.11    865.60 o
   1  15  -7    39921.10    36709.87   1758.14 o
   3  15  -7   139204.13   134980.03   1716.09 o
   5  15  -7    10307.45     9498.98    668.47 o
   7  15  -7    43620.13    47340.62   1510.41 o
   1  17  -7   163605.00   151488.05   2319.96 o
   3  17  -7    11144.14    11513.82    610.68 o
   5  17  -7    42618.97    43705.02   1203.95 o
   7  17  -7    58475.92    62134.11   1716.23 o
   1  19  -7   494176.44   457291.25  14228.51 o
   3  19  -7    61211.21    54150.59   1179.77 o
   5  19  -7   260716.13   248428.16   2863.65 o
   7  19  -7    59891.77    61604.16   1738.63 o
   1  21  -7   196274.83   189371.67   2202.89 o
   3  21  -7     3440.26     3640.20    355.22 o
   5  21  -7   243160.22   236042.27   2823.60 o
   7  21  -7    38324.76    39427.00   1412.65 o
   1  23  -7    11800.10    11068.12    433.28 o
   3  23  -7     5108.72    12395.38    669.33 o
   5  23  -7     8260.40     8224.81    600.38 o
   7  23  -7    12937.84    12945.74    934.72 o
   1  25  -7    46257.41    44925.10    993.08 o
   3  25  -7    23594.04    22551.28    894.47 o
   5  25  -7    59698.46    59416.54   1525.74 o
   7  25  -7     3575.82     3957.23    364.10 o
   1  27  -7    46584.75    45162.06   1267.82 o
   3  27  -7   250222.66   239849.81   2778.68 o
   5  27  -7    69553.43    62513.93   1614.91 o
   7  27  -7    15098.06    15125.28    998.32 o
   1  29  -7   246803.00   233651.27   3955.01 o
   3  29  -7   640554.13   631114.81   4659.70 o
   5  29  -7    80584.77    77945.59   1827.34 o
   1  31  -7    26114.78    34073.22   7681.27 o
   3  31  -7   479828.69   453766.63   4062.15 o
   5  31  -7   171141.89   163190.05   2660.97 o
   1  33  -7      348.07      645.28    325.82 o
   3  33  -7    25534.19    25033.87   1053.81 o
   5  33  -7    31733.08    30992.08   1282.69 o
   1  35  -7     4486.42     4326.30    288.97 o
   3  35  -7    62808.64    63880.05   1629.72 o
   5  35  -7     3442.13     3319.20    338.49 o
   1  37  -7    99027.86    92431.28   2510.54 o
   3  37  -7    10488.52    10289.65    747.47 o
   5  37  -7    66428.15    60901.55   1775.74 o
   1  39  -7   281567.78   260598.81   2356.88 o
   3  39  -7    43574.83    42036.75   1456.63 o
   1  41  -7    63817.10    62049.09   1218.85 o
   3  41  -7     7594.93     7974.27    581.36 o
   1  43  -7     1004.32      606.78    415.92 o
   2   0  -6  5306377.50  5759672.00  41130.05 o
   6   0  -6    76466.55    78059.38   1557.67 o
   0   2  -6   181361.41   160384.73   1258.27 o
   2   2  -6    44240.29    42243.57    756.49 o
   4   2  -6    31794.44    32899.87    848.86 o
   6   2  -6    53231.65    52285.71   1288.84 o
   8   2  -6    24954.00    24351.81   1168.48 o
   2   4  -6     6609.09     7543.97    351.01 o
   4   4  -6       11.86     -149.17    337.31 o
   6   4  -6    48120.98    51750.23   1297.25 o
   8   4  -6      729.42     2077.37    293.90 o
   0   6  -6   120888.42   116400.55   1121.24 o
   2   6  -6      759.18     1315.97    132.49 o
   4   6  -6     2089.30     1925.17    168.13 o
   6   6  -6     1901.46     2018.57    238.26 o
   8   6  -6    64790.02    68344.76   1811.78 o
   2   8  -6    32283.24    31195.22    696.63 o
   4   8  -6   195743.56   197881.86   2051.66 o
   6   8  -6    21371.30    21886.84    905.40 o
   8   8  -6    44817.98    48516.63   1566.17 o
   0  10  -6   339711.25   271359.44   1872.01 o
   2  10  -6     4060.00     4039.82    308.53 o
   4  10  -6   161282.88   170607.47   1929.87 o
   6  10  -6     3894.20     4494.28    371.92 o
   8  10  -6   109599.53   114103.03   2322.05 o
   2  12  -6    95447.52    89376.93   1216.49 o
   4  12  -6   151962.22   151919.47   1860.76 o
   6  12  -6    21757.54    24203.45    944.41 o
   8  12  -6    44372.73    47767.58   1587.27 o
   0  14  -6     2320.77     2663.65    195.99 o
   2  14  -6      972.11     1715.67    191.50 o
   4  14  -6    13202.38    13460.63    663.17 o
   6  14  -6     1782.12     1778.05    243.83 o
   8  14  -6    25545.27    25634.54   1267.68 o
   2  16  -6    41513.90    40155.97    884.60 o
   4  16  -6      371.56      547.72    414.13 o
   6  16  -6    48055.51    48878.43   1352.71 o
   8  16  -6      179.59     -258.27    577.77 o
   0  18  -6    27335.55    26915.12    722.52 o
   2  18  -6    60672.72    57146.75   1114.66 o
   4  18  -6    14357.20    15091.50    711.11 o
   6  18  -6    60107.93    60920.55   1508.01 o
   8  18  -6     6543.14     8366.86    716.08 o
   2  20  -6  2737147.25  2947608.50   8734.73 o
   4  20  -6    15978.25    16880.80    750.18 o
   6  20  -6    43404.07    44430.33   1321.95 o
   0  22  -6   172719.02   173581.59   1920.47 o
   2  22  -6     9235.24     9847.14    592.74 o
   4  22  -6    24435.35    24835.03    920.19 o
   6  22  -6    33048.68    33607.32   1236.16 o
   2  24  -6      861.09      918.48    376.30 o
   4  24  -6     2728.08     2755.80    260.55 o
   6  24  -6    35257.84    39197.14   1290.95 o
   0  26  -6   223895.97   239885.53   2455.32 o
   2  26  -6     2352.80     2639.97    228.26 o
   4  26  -6     2338.60     2819.17    259.43 o
   6  26  -6      445.44     1046.46    531.02 o
   2  28  -6    11165.63    10952.75    687.47 o
   4  28  -6   113263.64   111624.77   1997.45 o
   6  28  -6    10888.40    10061.42    741.91 o
   0  30  -6   444422.63   440215.00   3604.56 o
   2  30  -6    14238.31    15283.33    789.02 o
   4  30  -6   127041.77   123218.52   2167.21 o
   6  30  -6    17811.16    15516.14    965.09 o
   2  32  -6    68824.84    62490.94   1510.39 o
   4  32  -6    58359.04    55612.94   1525.43 o
   6  32  -6    12621.79    12758.17    895.70 o
   0  34  -6    22949.53    23307.23    972.34 o
   2  34  -6     2795.08     2786.94    277.25 o
   4  34  -6    18230.03    17859.20    967.41 o
   2  36  -6    78199.86    72107.20   1744.63 o
   4  36  -6     6515.23     6756.67    590.25 o
   0  38  -6    30923.91    26314.96   1114.40 o
   2  38  -6    34088.20    34574.96   1265.18 o
   4  38  -6     7279.30     7252.50    497.83 o
   2  40  -6   949591.25   900085.94   6430.61 o
   4  40  -6    24228.43    23540.32   1275.34 o
   0  42  -6    75820.53    71153.55   1825.28 o
   2  42  -6     1755.41      870.63    621.24 o
   2  44  -6     4989.37     3083.42    381.95 o
   1   1  -5  1181424.50  1061569.88  16573.56 o
   3   1  -5   561971.44   564942.06   2161.29 o
   5   1  -5    93625.16    95569.48   1567.34 o
   7   1  -5    28819.50    32518.56   2108.79 o
   1   3  -5   486732.31   437324.22   6487.52 o
   3   3  -5   220792.66   221437.73   1833.66 o
   5   3  -5    13228.90    14091.45    660.94 o
   7   3  -5    42828.99    45577.62   1338.74 o
   1   5  -5    12183.20    11423.47    372.15 o
   3   5  -5    54416.20    57861.99    946.17 o
   5   5  -5    26051.41    28452.82    879.28 o
   7   5  -5    34458.15    36081.14   1198.46 o
   1   7  -5   469437.19   423923.00   6497.52 o
   3   7  -5   352425.75   344594.16   2361.44 o
   5   7  -5    17754.86    18072.77    731.43 o
   7   7  -5    27698.90    29869.11   1164.43 o
   1   9  -5   739753.13   651532.75  13500.47 o
   3   9  -5   951342.50   935481.63   4076.67 o
   5   9  -5     9131.90    12569.42    690.75 o
   7   9  -5    14614.56    16423.08    904.84 o
   1  11  -5   321706.56   275510.72   4728.67 o
   3  11  -5   689318.25   655122.75   3455.72 o
   5  11  -5    28059.17    28756.74    936.24 o
   7  11  -5    23679.21    25307.30   1086.02 o
   1  13  -5   194675.16   175658.30   4328.95 o
   3  13  -5   151704.13   145571.92   1638.84 o
   5  13  -5    23155.43    23204.38    875.57 o
   7  13  -5    27198.10    27119.41   1145.36 o
   1  15  -5     4839.80     5806.86    264.65 o
   3  15  -5    42268.25    40253.44    907.96 o
   5  15  -5    16959.05    16613.31    774.76 o
   7  15  -5    37708.60    39515.94   1367.08 o
   1  17  -5   466952.19   473696.38  18477.64 o
   3  17  -5   157401.41   146255.33   1749.18 o
   5  17  -5    29311.00    30017.54   1005.35 o
   7  17  -5    33014.64    34860.41   1282.95 o
   1  19  -5  1029666.88  1042821.50  49273.63 o
   3  19  -5   425409.19   428324.59   3116.27 o
   5  19  -5    84563.67    80371.74   1584.33 o
   7  19  -5    32796.17    34947.93   1329.73 o
   1  21  -5   361450.56   371078.97  11503.00 o
   3  21  -5   192094.75   190988.47   2138.18 o
   5  21  -5    55063.80    53361.63   1355.89 o
   7  21  -5    19904.30    21739.36   1070.03 o
   1  23  -5   123007.34   125097.03   1344.08 o
   3  23  -5    86916.94    89379.50   1542.17 o
   5  23  -5    12654.20    11473.38    745.43 o
   7  23  -5    36537.44    35512.36   1375.69 o
   1  25  -5     1166.48     1810.28    434.76 o
   3  25  -5    11454.79    11793.50    684.17 o
   5  25  -5    24516.68    24025.76   1027.05 o
   7  25  -5    23630.71    25002.97   1204.00 o
   1  27  -5   276150.00   289186.25   2224.75 o
   3  27  -5   251467.69   253660.30   2740.18 o
   5  27  -5     3916.99     3706.91    363.01 o
   7  27  -5    19605.50    18876.55   1159.10 o
   1  29  -5   533484.38   553284.38  10192.04 o
   3  29  -5   480948.19   493864.69   3974.36 o
   5  29  -5      784.00     1554.14    291.68 o
   1  31  -5    54113.36    57430.73    957.22 o
   3  31  -5   184351.84   178185.03   2489.50 o
   5  31  -5    22559.12    21733.78   1033.46 o
   1  33  -5    34232.91    35033.07    783.59 o
   3  33  -5    24885.83    24744.08   1052.70 o
   5  33  -5    15316.60    13928.61    900.35 o
   1  35  -5     3768.78     3590.53    226.55 o
   3  35  -5     7884.81     7735.42    641.56 o
   5  35  -5     9971.71     9743.27    710.67 o
   1  37  -5   217287.50   216491.08   2028.45 o
   3  37  -5    51781.37    51617.39   1527.98 o
   5  37  -5    37156.47    37532.31   1423.60 o
   1  39  -5   513511.16   506512.69   6053.79 o
   3  39  -5   194631.88   193951.23   2944.03 o
   1  41  -5    69569.59    71886.53   1280.62 o
   3  41  -5    38301.08    37201.92   1456.12 o
   1  43  -5    18920.14    17812.04    729.20 o
   3  43  -5    19923.71    17488.01   1090.01 o
   1  45  -5     2770.87     3189.73    556.70 o
   0   0  -4  2087436.50  2136209.50  16908.50 o
   4   0  -4   246702.67   263262.56   2185.92 o
   8   0  -4   136315.41   142759.39   2508.47 o
   2   2  -4   103850.98   102195.11   1038.00 o
   4   2  -4   584815.94   596747.88   3335.01 o
   6   2  -4    19840.64    25109.75    906.49 o
   8   2  -4   137776.44   137143.09   2478.36 o
   0   4  -4   181805.22   166268.67   1093.96 o
   2   4  -4    10001.83     9276.39    374.71 o
   4   4  -4    67199.63    71232.61   1163.02 o
   6   4  -4    54667.70    52999.32   1283.56 o
   8   4  -4    53571.25    53258.87   1588.38 o
   2   6  -4   131324.75   126898.18   1200.51 o
   4   6  -4    61309.94    63019.45   1101.61 o
   6   6  -4    56052.58    52487.68   1310.49 o
   8   6  -4    31149.39    31101.11   1271.57 o
   0   8  -4   171291.00   153439.05   1174.23 o
   2   8  -4   396120.00   375078.44   2157.14 o
   4   8  -4    69611.50    68085.33   1168.57 o
   6   8  -4   436880.09   437760.22   3607.56 o
   8   8  -4    16944.54    19970.20   1064.26 o
   2  10  -4   344925.63   315794.53   2053.57 o
   4  10  -4    14124.08    18726.16    681.17 o
   6  10  -4   135157.92   144520.52   2108.99 o
   8  10  -4     2882.42     3086.41    344.05 o
   0  12  -4   160933.25   149896.17   1305.69 o
   2  12  -4   262061.41   242697.36   1863.67 o
   4  12  -4    57267.38    55885.77   1114.00 o
   6  12  -4   299769.66   298072.31   3058.64 o
   8  12  -4    35789.89    38135.18   1361.13 o
   2  14  -4    71605.23    74629.28   1084.21 o
   4  14  -4    30170.02    28908.62    864.14 o
   6  14  -4    39490.30    39142.15   1190.19 o
   8  14  -4    16300.93    18454.46   1022.96 o
   0  16  -4   184401.25   213921.86   1754.22 o
   2  16  -4    12928.30    13722.94    538.53 o
   4  16  -4    53314.94    53606.13   1153.41 o
   6  16  -4    54922.13    56828.47   1418.34 o
   8  16  -4    84483.06    85960.38   2063.25 o
   2  18  -4    75950.13    82328.42   1239.47 o
   4  18  -4   606377.44   568306.88   3757.40 o
   6  18  -4    10880.12    11578.71    767.61 o
   8  18  -4   156868.09   164314.86   2887.66 o
   0  20  -4  1028100.06  1240122.75   4846.01 o
   2  20  -4    19493.07    20772.97    707.23 o
   4  20  -4   155727.28   148959.17   1983.02 o
   6  20  -4    27917.37    27289.13   1071.89 o
   8  20  -4    98410.21   106790.95   2351.29 o
   2  22  -4    73494.08    77464.80   1306.29 o
   4  22  -4   215181.72   205282.56   2392.45 o
   6  22  -4    21644.91    21580.41   1004.49 o
   0  24  -4    58719.59    59229.44   1142.13 o
   2  24  -4      737.17     1492.93    173.67 o
   4  24  -4    42245.20    39517.28   1150.45 o
   6  24  -4    14233.84    15129.63    884.73 o
   2  26  -4   120007.08   125505.47   1813.33 o
   4  26  -4    24923.83    24871.89    954.72 o
   6  26  -4    52831.15    48739.39   1487.88 o
   0  28  -4   123075.38   125251.91   1785.66 o
   2  28  -4   230117.50   239439.91   2573.79 o
   4  28  -4    45709.25    42650.41   1248.74 o
   6  28  -4   357082.25   329768.50   3785.30 o
   2  30  -4   210083.94   221268.28   2569.76 o
   4  30  -4    59462.06    55974.53   1448.77 o
   6  30  -4    51086.87    52822.34   1657.22 o
   0  32  -4    76349.16    76875.84   1558.86 o
   2  32  -4    77690.56    76469.90   1600.07 o
   4  32  -4    31078.52    31215.98   1165.77 o
   6  32  -4   124259.77   118863.85   2433.71 o
   2  34  -4    24336.54    24814.77    978.00 o
   4  34  -4     1487.58     2476.05    300.60 o
   6  34  -4    22872.35    22044.70   1202.78 o
   0  36  -4   137900.25   138855.56   2222.35 o
   2  36  -4     4173.12     4157.97    300.66 o
   4  36  -4    34887.58    32350.51   1291.97 o
   2  38  -4    64986.39    58842.85   1579.74 o
   4  38  -4   353333.13   336217.38   3906.26 o
   0  40  -4   395790.56   396706.75   4058.71 o
   2  40  -4    28265.58    28992.60   1205.56 o
   4  40  -4    72799.68    73456.36   1913.00 o
   2  42  -4    39355.47    35699.34   1382.62 o
   0  44  -4    16195.18    12601.83    946.06 o
   2  44  -4     2054.44     3052.83    336.23 o
   1   1  -3    46462.92    42249.06    942.85 o
   3   1  -3   753230.63   740072.31  13628.53 o
   5   1  -3   305484.44   304515.28   8390.50 o
   7   1  -3   167375.36   173425.38   1748.81 o
   9   1  -3    38543.18    40429.51   1068.92 o
   1   3  -3    72208.14    65815.91   1169.52 o
   3   3  -3   130205.83   124694.27   1296.54 o
   5   3  -3    60106.59    64261.32   1216.98 o
   7   3  -3    27911.67    29859.19   1085.32 o
   9   3  -3    15360.84    15024.20   1079.68 o
   1   5  -3    41754.01    38152.64    382.65 o
   3   5  -3    26518.55    27106.88    638.06 o
   5   5  -3    33673.76    33427.65    895.63 o
   7   5  -3    18313.56    20716.15    941.90 o
   1   7  -3   206232.11   188508.47   6105.22 o
   3   7  -3    49167.55    52157.44    873.06 o
   5   7  -3   162569.94   164442.84   1961.50 o
   7   7  -3    55873.47    60539.31   1527.76 o
   1   9  -3   361960.19   330187.78   2268.87 o
   3   9  -3   304707.75   322151.66   2217.00 o
   5   9  -3   634481.44   632888.75   3928.28 o
   7   9  -3   327389.63   339668.56   3524.47 o
   1  11  -3   266985.03   275482.97  25719.79 o
   3  11  -3   378673.88   375541.16   2471.86 o
   5  11  -3   664703.50   667845.56   4106.22 o
   7  11  -3   364336.69   388886.88   3818.52 o
   1  13  -3    77782.68    82472.72   5386.35 o
   3  13  -3    33276.01    32734.86    781.21 o
   5  13  -3    74972.06    73708.02   1394.95 o
   7  13  -3    47856.27    48897.71   1442.96 o
   1  15  -3    19624.05    19323.43   1303.41 o
   3  15  -3    42614.80    43934.92    913.84 o
   5  15  -3    38670.35    39315.23   1086.69 o
   7  15  -3    27554.28    28954.86   1114.16 o
   1  17  -3    24121.30    25564.01   2305.60 o
   3  17  -3   204955.80   208801.16   2028.70 o
   5  17  -3    77714.09    78389.29   1489.97 o
   7  17  -3    54891.32    53692.66   1546.27 o
   1  19  -3    65492.20    66445.34   3922.69 o
   3  19  -3   398083.09   395597.44   2908.19 o
   5  19  -3   166499.64   169221.25   2226.33 o
   7  19  -3   105750.61   113566.81   2213.64 o
   1  21  -3    17049.77    21440.14    562.13 o
   3  21  -3   444072.00   428268.38   3136.75 o
   5  21  -3   284176.94   282977.34   2946.64 o
   7  21  -3   138527.34   145002.02   2532.35 o
   1  23  -3    61492.95    65065.63    817.51 o
   3  23  -3    49632.21    52368.94   1175.21 o
   5  23  -3    41330.47    43261.91   1235.00 o
   7  23  -3    13080.20    14120.50    894.65 o
   1  25  -3    22039.77    23113.82    546.28 o
   3  25  -3    16551.57    16247.04    755.83 o
   5  25  -3    48457.60    50132.02   1339.40 o
   7  25  -3    30764.64    31601.40   1279.27 o
   1  27  -3   137496.66   143399.28   1317.63 o
   3  27  -3    56446.79    58110.29   1329.69 o
   5  27  -3   176358.39   171476.47   2524.08 o
   7  27  -3    53394.09    52043.24   1664.01 o
   1  29  -3   136343.59   147644.33   1390.64 o
   3  29  -3   101949.73   105867.13   1805.29 o
   5  29  -3   254238.72   248324.98   3097.62 o
   7  29  -3   169342.97   162337.14   2892.71 o
   1  31  -3    67457.28    72982.71   2830.06 o
   3  31  -3   211492.16   212435.88   2650.04 o
   5  31  -3   329572.56   322918.31   3619.03 o
   1  33  -3    18458.24    20457.35    620.38 o
   3  33  -3    22700.43    22023.85    957.80 o
   5  33  -3    24876.65    25859.74   1123.90 o
   1  35  -3     1906.25     1567.42    271.66 o
   3  35  -3    47474.20    46493.54   1352.48 o
   5  35  -3    43001.73    42384.43   1464.42 o
   1  37  -3    13990.97    13023.78   1100.38 o
   3  37  -3   175247.86   170098.72   2638.18 o
   5  37  -3    93525.37    86743.11   2049.72 o
   1  39  -3    37634.05    35220.02   2204.70 o
   3  39  -3   112087.19   108608.95   2218.68 o
   5  39  -3    59455.95    54416.49   1752.70 o
   1  41  -3    14504.38    13433.05    916.48 o
   3  41  -3   159403.72   155480.72   2658.40 o
   1  43  -3    39371.32    34510.17   1503.72 o
   3  43  -3    24830.23    22813.47   1150.54 o
   1  45  -3    14637.55    13350.41    812.81 o
   2   0  -2  1696323.88  1716699.88  16648.92 o
   6   0  -2   154217.97   156830.86   2085.49 o
   0   2  -2    49118.79    49359.57    419.15 o
   2   2  -2   720496.81   720017.31   2627.51 o
   4   2  -2    13673.49    14354.87    559.74 o
   6   2  -2   603076.00   606230.75   4104.95 o
   8   2  -2    19641.40    19103.68   1022.12 o
   2   4  -2    76883.63    76857.02    844.86 o
   4   4  -2    30923.87    30427.18    747.44 o
   6   4  -2    95261.88    97848.38   1671.59 o
   8   4  -2    34601.46    34384.67   1313.18 o
   0   6  -2    47957.30    44850.66    506.75 o
   2   6  -2    27675.66    27910.62    542.83 o
   4   6  -2    54729.20    54381.11   1000.34 o
   6   6  -2    50206.54    51193.97   1261.94 o
   8   6  -2    36223.31    35349.69   1331.15 o
   2   8  -2    57465.73    55886.36    779.45 o
   4   8  -2  1046042.38  1009394.94   4434.30 o
   6   8  -2    28267.89    30246.64   1011.98 o
   8   8  -2   235163.47   244087.50   3259.34 o
   0  10  -2  2288134.25  2987570.75  22451.21 o
   2  10  -2     9427.41    11474.10    408.08 o
   4  10  -2   224582.59   219134.67   2038.24 o
   6  10  -2    10542.21    14876.11    727.54 o
   8  10  -2    50887.91    54710.50   1626.05 o
   2  12  -2    15172.07    15753.84    478.67 o
   4  12  -2   679460.13   676879.94   3717.20 o
   6  12  -2    39567.81    36925.95   1134.50 o
   8  12  -2   154046.91   153610.03   2671.49 o
   0  14  -2    73545.85    86361.84    996.33 o
   2  14  -2    12188.36    11146.69    452.74 o
   4  14  -2    78238.69    75158.44   1264.40 o
   6  14  -2    25629.48    25614.91    964.81 o
   8  14  -2    23786.52    24096.56   1159.45 o
   2  16  -2    34630.72    33856.93    755.88 o
   4  16  -2    38229.40    38426.38    949.71 o
   6  16  -2    94254.04    90028.54   1744.27 o
   8  16  -2    40997.96    43533.22   1482.06 o
   0  18  -2    64946.88    77631.74   1088.15 o
   2  18  -2   571264.75   598559.88   3241.04 o
   4  18  -2    17362.37    16528.77    697.99 o
   6  18  -2   681179.38   670565.06   4788.28 o
   8  18  -2     6996.62     7009.58    514.53 o
   2  20  -2   832349.06   833372.25   4053.27 o
   4  20  -2    41419.47    39565.13   1034.60 o
   6  20  -2    90299.66    89330.45   1782.44 o
   8  20  -2     9407.73    11206.40    779.69 o
   0  22  -2    19211.17    21221.45    686.11 o
   2  22  -2   229458.75   234050.45   2200.84 o
   4  22  -2    11842.48    12415.92    664.14 o
   6  22  -2   255833.11   240499.59   2975.72 o
   8  22  -2    24382.17    24950.61   1249.70 o
   2  24  -2    82953.53    81109.63   1359.94 o
   4  24  -2     2082.07     2697.79    236.04 o
   6  24  -2    55851.48    51825.24   1435.87 o
   0  26  -2    46378.63    49820.18   1073.47 o
   2  26  -2     8450.39     8019.09    538.10 o
   4  26  -2    30377.27    29514.07   1033.27 o
   6  26  -2    31564.65    29939.66   1182.46 o
   2  28  -2    86156.45    82099.04   1514.97 o
   4  28  -2   725725.13   693433.81   4798.87 o
   6  28  -2     9347.71     9422.38    732.94 o
   0  30  -2   634183.63   722034.94   4432.25 o
   2  30  -2    31849.35    30782.68    993.31 o
   4  30  -2    99733.95   101707.48   1883.53 o
   6  30  -2    52279.41    47811.14   1544.60 o
   2  32  -2     6782.91     6001.17    472.25 o
   4  32  -2   224455.69   218714.63   2840.54 o
   6  32  -2    29383.70    27008.18   1241.23 o
   0  34  -2    43929.16    48356.58   1299.00 o
   2  34  -2     2843.01     3920.47    340.72 o
   4  34  -2    55140.41    50847.29   1465.90 o
   6  34  -2     6678.02     6135.17    433.22 o
   2  36  -2    25590.62    22909.87   1026.00 o
   4  36  -2    11924.70    11727.88    896.83 o
   0  38  -2    85137.93    83445.52   1812.89 o
   2  38  -2   263215.03   254862.28   3158.04 o
   4  38  -2    20274.77    17359.20    975.30 o
   2  40  -2   238172.22   234762.42   3157.82 o
   4  40  -2    69417.29    66233.11   1817.67 o
   0  42  -2    10219.90     8307.82    672.82 o
   2  42  -2    49933.23    42774.36   1497.47 o
   4  42  -2     9959.27     8620.26    629.34 o
   2  44  -2    43883.43    38482.92   1429.80 o
   0  46  -2    40298.23    38019.27   1437.26 o
   2  46  -2     1136.17      847.22    665.75 o
   1   1  -1   580859.75   524479.38  38187.01 o
   3   1  -1   300786.44   283643.19   2810.45 o
   5   1  -1    12701.61    13481.09    430.60 o
   7   1  -1    19855.16    21787.29    658.44 o
   9   1  -1    88938.73    91650.53   1552.72 o
   1   3  -1   268063.28   264726.06   7776.97 o
   3   3  -1    28928.74    27298.65    610.56 o
   5   3  -1    23586.71    26585.63    791.09 o
   7   3  -1    41889.61    41310.28   1252.81 o
   9   3  -1    87768.53    91169.00   2211.08 o
   1   5  -1    59006.75    59567.30   5382.89 o
   3   5  -1    13296.43    12080.51    458.46 o
   5   5  -1    52106.10    50639.03   1096.42 o
   7   5  -1    18614.20    21363.42    936.36 o
   9   5  -1     2420.07     2600.86    366.30 o
   1   7  -1   455619.50   452289.88   1272.49 o
   3   7  -1     5175.57     5753.01    339.79 o
   5   7  -1    50154.26    54041.73   1129.69 o
   7   7  -1   118686.33   120190.20   2077.94 o
   9   7  -1    69701.82    70992.06   1981.78 o
   1   9  -1  1299215.75  1408391.38  16433.10 o
   3   9  -1    36234.42    45774.34    821.19 o
   5   9  -1   335054.75   330160.59   2776.64 o
   7   9  -1   238442.70   251977.55   3020.78 o
   9   9  -1    15002.29    14853.33   1079.65 o
   1  11  -1   854944.13   861095.50   7977.41 o
   3  11  -1   121279.91   133422.89   1427.02 o
   5  11  -1   365106.81   368772.81   2972.66 o
   7  11  -1   192830.50   197909.11   2711.93 o
   1  13  -1   224637.98   220634.83   1096.84 o
   3  13  -1    15267.39    13826.59    534.24 o
   5  13  -1    15257.13    17408.61    715.65 o
   7  13  -1    76229.27    74606.59   1728.92 o
   1  15  -1    33662.71    34699.01    480.31 o
   3  15  -1     7852.49     7912.20    450.15 o
   5  15  -1    70073.39    67078.27   1330.43 o
   7  15  -1     8502.25     9458.93    731.81 o
   1  17  -1   136034.34   143422.97   8833.47 o
   3  17  -1    87120.89    86852.56   1284.47 o
   5  17  -1    27828.14    26557.04    924.99 o
   7  17  -1    22773.54    25230.38   1087.04 o
   1  19  -1   465213.63   517480.59  52237.82 o
   3  19  -1   325402.06   335833.59   2614.85 o
   5  19  -1     6571.78     7059.34    516.81 o
   7  19  -1     6953.57     8043.35    648.19 o
   1  21  -1   135287.89   160780.16  14517.67 o
   3  21  -1   174824.27   188888.70   2033.00 o
   5  21  -1    17128.62    17464.10    819.31 o
   7  21  -1    35735.77    33913.87   1290.95 o
   1  23  -1    91064.15    98505.45   8733.43 o
   3  23  -1     4800.79     4992.78    378.66 o
   5  23  -1    21786.34    20035.16    874.20 o
   7  23  -1    33181.32    33787.57   1304.07 o
   1  25  -1     7607.89     7270.05   1712.87 o
   3  25  -1    20096.98    20188.98    795.11 o
   5  25  -1    18808.15    16226.24    830.49 o
   7  25  -1    34487.76    33271.25   1339.82 o
   1  27  -1   221931.66   238781.91  23939.27 o
   3  27  -1      421.95     2772.02    237.12 o
   5  27  -1    69666.66    64580.85   1571.73 o
   7  27  -1   100575.81    89750.57   2145.85 o
   1  29  -1   619167.75   683454.56  52403.70 o
   3  29  -1     7911.29    13662.17    749.67 o
   5  29  -1   152732.91   149180.39   2359.73 o
   7  29  -1   157242.41   146666.08   2735.80 o
   1  31  -1   195634.16   210124.92  14242.32 o
   3  31  -1    53431.66    51894.02   1328.92 o
   5  31  -1   194071.94   182403.98   2698.99 o
   1  33  -1    37705.34    41558.51   2694.06 o
   3  33  -1    10894.61    11799.38    737.53 o
   5  33  -1     2719.25     2899.34    322.89 o
   1  35  -1     3254.94     3898.25    537.82 o
   3  35  -1     5899.71     5727.63    490.02 o
   5  35  -1    52889.32    51628.70   1610.54 o
   1  37  -1    43878.38    43610.57   2222.71 o
   3  37  -1   104455.95    96120.41   2003.07 o
   5  37  -1    32945.41    29488.77   1288.33 o
   1  39  -1   280200.56   291010.75   6298.01 o
   3  39  -1   226189.25   208204.05   2982.25 o
   5  39  -1     8857.83     8882.57    651.57 o
   1  41  -1    23866.60    23522.34    957.05 o
   3  41  -1    78124.77    74723.58   1897.12 o
   1  43  -1    16174.55    15459.37   1576.24 o
   3  43  -1     2362.50     2299.13    321.77 o
   1  45  -1     2344.75     1560.20    593.43 o
   1  47  -1   104811.09    93908.59   1733.48 o
   4   0   0  2009532.88  1727032.75   5768.98 o
   8   0   0   240396.86   248399.61   3230.78 o
   2   2   0    59796.45    61498.12    724.66 o
   4   2   0    26376.92    23402.99    662.24 o
   6   2   0     4197.91     4276.26    341.88 o
   8   2   0    52541.13    55321.84   1579.44 o
   0   4   0    50306.18    61417.81    432.49 o
   2   4   0     1273.27     1268.32    103.56 o
   4   4   0    25788.86    25729.71    692.32 o
   6   4   0      991.60     1430.61    219.32 o
   8   4   0    87835.72    90320.52   1973.71 o
   2   6   0    84585.62    85415.41    884.54 o
   4   6   0      119.70      605.60    271.63 o
   6   6   0    61427.18    61102.10   1323.54 o
   8   6   0      506.04      785.96    546.61 o
   0   8   0    27236.18    36260.20    490.55 o
   2   8   0     8970.68     6963.90    317.81 o
   4   8   0     3173.89     3461.14    247.22 o
   6   8   0      647.92     1449.49    222.66 o
   8   8   0    38320.32    41957.24   1401.62 o
   2  10   0  1441238.25  1127435.63   3824.57 o
   4  10   0     5789.65     8204.10    493.47 o
   6  10   0    73614.80    72351.78   1491.47 o
   8  10   0      339.43     4419.59    394.09 o
   0  12   0   128416.25   161466.80   1242.88 o
   2  12   0     2811.32     2870.04    245.02 o
   4  12   0      657.96     1616.51    181.47 o
   6  12   0     1432.79     2429.32    240.48 o
   8  12   0    60339.52    60373.56   1721.96 o
   2  14   0    21346.20    24902.98    591.81 o
   4  14   0      560.92      831.62    325.08 o
   6  14   0    60720.95    64329.35   1439.36 o
   8  14   0       17.11     1293.57    293.89 o
   0  16   0   225256.58   260926.69   1818.36 o
   2  16   0      803.32     1150.08    128.03 o
   4  16   0      191.36     4713.47    364.03 o
   6  16   0     1082.78     1261.38    462.02 o
   8  16   0   104895.02   103628.64   2253.04 o
   2  18   0      363.51     1313.66    139.16 o
   4  18   0    32933.60    31723.42    905.59 o
   6  18   0      854.59      831.63    249.38 o
   8  18   0    51270.34    47845.96   1616.94 o
   0  20   0  9919114.00 13978892.00  77452.64 o
   2  20   0     8711.82    11820.58    531.52 o
   4  20   0  1121534.00  1015197.13   5135.63 o
   6  20   0     7769.64     8597.72    615.95 o
   8  20   0   181526.31   180358.06   2989.69 o
   2  22   0    70201.89    71198.73   1208.79 o
   4  22   0     1796.09     2922.66    297.28 o
   6  22   0     8726.16     9782.25    741.86 o
   8  22   0    43670.28    46482.35   1648.45 o
   0  24   0     2022.64     2592.13    214.90 o
   2  24   0     2958.46     3590.06    312.91 o
   4  24   0    55803.15    56058.04   1282.66 o
   6  24   0     2229.13     2273.54    271.67 o
   2  26   0   227245.84   218472.72   2269.89 o
   4  26   0     2632.82     2333.79    261.66 o
   6  26   0    36502.51    33561.80   1236.42 o
   0  28   0    15725.29    19437.97    726.86 o
   2  28   0     6285.41    10674.89    672.75 o
   4  28   0    13663.82    12723.79    775.60 o
   6  28   0      466.62     1246.85    544.38 o
   2  30   0   812860.19   792087.75   4790.47 o
   4  30   0    24054.42    21022.82    932.27 o
   6  30   0    23536.32    25609.50   1141.62 o
   0  32   0    66912.25    74278.37   1515.43 o
   2  32   0       11.30     -585.56    585.56 o
   4  32   0     1615.73     1624.37    243.82 o
   6  32   0     9902.65     9443.61    642.72 o
   2  34   0    63231.66    59159.66   1463.98 o
   4  34   0     4389.03     3792.75    324.04 o
   6  34   0    36169.20    31987.00   1357.71 o
   0  36   0   257249.00   278774.72   3089.82 o
   2  36   0     3099.21     3288.06    281.71 o
   4  36   0     9931.82     9412.76    688.41 o
   2  38   0    34301.91    28604.53   1135.88 o
   4  38   0    11412.38    11503.33    907.92 o
   0  40   0  2330947.00  2683937.00  10861.18 o
   2  40   0    12042.76    11275.72    872.33 o
   4  40   0   370060.81   366087.31   4147.63 o
   2  42   0    26889.10    22591.76   1092.79 o
   4  42   0      701.54     2740.87    374.06 o
   0  44   0     8416.93     8646.43    595.88 o
   2  44   0     3738.78     2981.88    376.35 o
   2  46   0   188854.41   171889.84   2914.91 o
   1   1   1   580866.13   531624.19  32241.41 o
   3   1   1   300766.19   279449.09   2067.05 o
   5   1   1    12687.16    13126.31    672.66 o
   7   1   1    19861.64    20901.39    684.60 o
   9   1   1    88932.28    91630.20   1542.60 o
   1   3   1   268059.53   280527.84  11506.00 o
   3   3   1    28937.79    25786.82    590.44 o
   5   3   1    23595.20    22684.89    768.77 o
   7   3   1    41878.92    44099.47   1266.21 o
   9   3   1    87773.91    87944.16   2170.80 o
   1   5   1    59006.85    54020.03   2604.08 o
   3   5   1    13300.35    11026.40    427.22 o
   5   5   1    52108.68    51211.86   1090.83 o
   7   5   1    18610.80    18306.88    919.64 o
   9   5   1     2422.66     2913.72    352.94 o
   1   7   1   455622.25   437765.53  14564.79 o
   3   7   1     5164.80     6266.58    357.61 o
   5   7   1    50159.57    50506.16   1086.07 o
   7   7   1   118689.08   120825.61   2104.88 o
   9   7   1    69688.58    68490.48   1962.78 o
   1   9   1  1299227.00  1355421.38  63860.99 o
   3   9   1    36252.62    43644.27    817.84 o
   5   9   1   335047.38   322165.50   2731.89 o
   7   9   1   238440.42   242015.38   2966.45 o
   9   9   1    15007.39    15167.54   1103.05 o
   1  11   1   854951.13   867574.19  13394.61 o
   3  11   1   121312.81   132749.52   1421.37 o
   5  11   1   365114.44   345998.78   2886.45 o
   7  11   1   192839.20   199431.03   2718.70 o
   1  13   1   224629.63   220000.80   5657.80 o
   3  13   1    15247.69    14612.85    538.70 o
   5  13   1    15265.06    15642.90    700.05 o
   7  13   1    76228.29    74702.82   1745.71 o
   1  15   1    33662.93    35400.86   1990.21 o
   3  15   1     7860.96     7488.79    444.58 o
   5  15   1    70079.00    69977.70   1367.39 o
   7  15   1     8501.95     7505.21    652.72 o
   1  17   1   136018.28   151559.63  12659.57 o
   3  17   1    87116.84    86253.55   1281.09 o
   5  17   1    27826.14    25841.81    903.79 o
   7  17   1    22763.68    22724.06   1063.62 o
   1  19   1   465211.66   530692.19  74091.46 o
   3  19   1   325428.56   316319.63   2542.41 o
   5  19   1     6572.74     6281.90    466.69 o
   7  19   1     6962.14     8043.35    609.21 o
   1  21   1   135292.13   164096.41  24683.95 o
   3  21   1   174787.73   172146.47   1953.75 o
   5  21   1    17109.13    16731.71    798.13 o
   7  21   1    35737.75    34365.76   1265.28 o
   1  23   1    91072.11    99675.10  13240.09 o
   3  23   1     4802.84     4840.20    420.98 o
   5  23   1    21800.35    20348.51    876.43 o
   7  23   1    33176.10    29305.31   1257.22 o
   1  25   1     7608.02     8034.74    750.88 o
   3  25   1    20096.57    20470.00    809.61 o
   5  25   1    18807.68    16375.61    839.40 o
   7  25   1    34484.62    31894.61   1319.74 o
   1  27   1   221940.22   241839.92  29603.79 o
   3  27   1      422.72     1489.54    208.18 o
   5  27   1    69664.11    65752.09   1579.56 o
   7  27   1   100582.33    94219.27   2213.05 o
   1  29   1   619182.38   682223.25  87132.65 o
   3  29   1     7905.32     9795.77    637.16 o
   5  29   1   152721.00   147570.75   2401.34 o
   7  29   1   157233.28   144423.42   2739.17 o
   1  31   1   195639.31   210750.92  19653.23 o
   3  31   1    53444.78    51775.59   1334.51 o
   5  31   1   194080.41   188286.86   2738.45 o
   1  33   1    37704.63    41844.14   2767.19 o
   3  33   1    10884.68    10939.29    779.87 o
   5  33   1     2724.05     2436.16    334.03 o
   1  35   1     3254.91     4252.22    273.92 o
   3  35   1     5902.77     6337.93    500.04 o
   5  35   1    52891.80    52565.77   1572.56 o
   1  37   1    43869.48    43483.29   1105.49 o
   3  37   1   104445.02    97212.12   2014.28 o
   5  37   1    32941.08    30393.38   1298.37 o
   1  39   1   280194.09   292802.91   8790.67 o
   3  39   1   226214.44   204261.14   2960.80 o
   5  39   1     8863.00     9714.58    698.35 o
   1  41   1    23868.86    24876.62    865.00 o
   3  41   1    78108.02    73447.19   1890.40 o
   1  43   1    16181.19    15440.20    718.17 o
   3  43   1     2360.04     2678.79    327.33 o
   1  45   1     2344.99      768.54   1166.27 o
   1  47   1   104817.67   104638.92   5673.95 o
   2   0   2  1696272.25  1516776.50  15522.38 o
   6   0   2   154305.34   147248.80   2028.01 o
   0   2   2    49118.89    45274.25    404.31 o
   2   2   2   720469.19   640027.25   2456.42 o
   4   2   2    13675.94    13759.45    539.67 o
   6   2   2   603023.00   593061.56   4071.08 o
   8   2   2    19638.64    20295.21   1038.84 o
   2   4   2    76878.70    75639.99    829.02 o
   4   4   2    30929.08    27749.15    742.97 o
   6   4   2    95257.94    90723.34   1616.61 o
   8   4   2    34598.89    34384.66   1265.20 o
   0   6   2    47959.57    59571.30    583.67 o
   2   6   2    27673.43    32272.30    579.77 o
   4   6   2    54731.81    52777.00    980.17 o
   6   6   2    50223.66    53876.64   1248.53 o
   8   6   2    36219.07    30740.31   1290.98 o
   2   8   2    57458.19    58252.73    798.57 o
   4   8   2  1046008.06   953524.19   4316.81 o
   6   8   2    28269.99    27230.80    962.89 o
   8   8   2   235147.72   231596.69   3193.81 o
   0  10   2  2288049.00  3178779.50  23180.25 o
   2  10   2     9427.70    10156.21    392.47 o
   4  10   2   224575.09   226970.56   2077.00 o
   6  10   2    10543.02     9625.13    645.09 o
   8  10   2    50900.38    54516.23   1646.15 o
   2  12   2    15174.94    15515.07    474.21 o
   4  12   2   679485.75   688148.56   3744.57 o
   6  12   2    39568.05    37087.86   1136.73 o
   8  12   2   154029.33   152379.20   2653.50 o
   0  14   2    73534.64    89945.76   1016.62 o
   2  14   2    12189.07    12121.31    483.96 o
   4  14   2    78219.22    77403.25   1292.45 o
   6  14   2    25642.47    25080.67    959.24 o
   8  14   2    23779.70    23010.67   1182.86 o
   2  16   2    34636.80    31597.14    718.98 o
   4  16   2    38237.27    36106.88    928.48 o
   6  16   2    94254.10    84662.33   1692.71 o
   8  16   2    40995.02    39628.30   1478.71 o
   0  18   2    64955.98    81029.94   1102.75 o
   2  18   2   571288.69   580799.63   3173.42 o
   4  18   2    17361.05    19121.15    734.79 o
   6  18   2   681156.13   637678.63   4661.07 o
   8  18   2     6994.35     7631.02    583.57 o
   2  20   2   832325.75   790448.44   3913.99 o
   4  20   2    41422.64    42406.39   1055.83 o
   6  20   2    90357.55    80298.70   1732.03 o
   8  20   2     9409.04     8938.61    696.15 o
   0  22   2    19203.48    25064.76    705.08 o
   2  22   2   229425.94   231234.81   2172.36 o
   4  22   2    11844.66    11550.09    656.34 o
   6  22   2   255793.81   237761.16   2951.92 o
   8  22   2    24379.98    25616.15   1246.36 o
   2  24   2    82940.00    79123.46   1339.74 o
   4  24   2     2082.61     2283.60    223.80 o
   6  24   2    55849.23    52979.52   1478.33 o
   0  26   2    46384.08    54388.04   1128.26 o
   2  26   2     8448.48     9047.38    551.47 o
   4  26   2    30390.56    27369.45    999.80 o
   6  26   2    31571.56    29760.07   1175.77 o
   2  28   2    86146.23    82971.39   1486.94 o
   4  28   2   725662.63   689387.94   4773.07 o
   6  28   2     9349.52    11565.50    845.44 o
   0  30   2   634165.19   799441.81   4658.37 o
   2  30   2    31849.92    29696.73   1006.71 o
   4  30   2    99729.58    98415.75   1877.93 o
   6  30   2    52282.76    46764.66   1531.20 o
   2  32   2     6786.86     5997.83    446.63 o
   4  32   2   224477.36   220196.81   2858.63 o
   6  32   2    29382.07    28023.02   1245.69 o
   0  34   2    43919.25    50976.87   1312.40 o
   2  34   2     2841.51     2676.74    260.55 o
   4  34   2    55122.70    51331.03   1479.31 o
   6  34   2     6678.30     6146.31    514.51 o
   2  36   2    25592.71    25670.02   1012.62 o
   4  36   2    11926.98    11325.70    902.40 o
   0  38   2    85144.03    86386.03   1850.96 o
   2  38   2   263243.28   233533.50   3034.58 o
   4  38   2    20272.30    21505.61   1104.60 o
   2  40   2   238172.06   228489.75   3104.70 o
   4  40   2    69421.52    64294.73   1804.25 o
   0  42   2    10213.98    10633.74    712.93 o
   2  42   2    49921.68    43832.94   1488.53 o
   4  42   2     9960.34     8420.88    608.17 o
   2  44   2    43878.30    38838.96   1399.66 o
   0  46   2    40302.10    44018.27   1513.14 o
   2  46   2     1135.79      395.22    641.26 o
   1   1   3    46494.30    42556.05   1373.32 o
   3   1   3   753225.56   671535.63   2168.46 o
   5   1   3   305556.44   296026.91   1816.48 o
   7   1   3   167353.44   163560.70   2249.58 o
   9   1   3    38556.99    42690.36   1265.25 o
   1   3   3    72196.25    73643.98   1255.85 o
   3   3   3   130222.08   120249.09   1276.12 o
   5   3   3    60078.89    59509.69   1157.64 o
   7   3   3    27919.82    34173.73   1176.79 o
   9   3   3    15349.90    15913.34   1059.63 o
   1   5   3    41760.85    42959.78   1380.67 o
   3   5   3    26526.74    25028.47    617.95 o
   5   5   3    33681.79    31836.30    884.47 o
   7   5   3    18315.58    19447.65    892.85 o
   9   5   3     4626.82     4542.06    409.78 o
   1   7   3   206223.42   214225.25  10202.34 o
   3   7   3    49172.96    56289.68    905.57 o
   5   7   3   162549.91   149112.14   1859.81 o
   7   7   3    55882.95    56930.63   1468.53 o
   1   9   3   362002.38   373120.06  15655.53 o
   3   9   3   304681.38   334089.56   2252.87 o
   5   9   3   634517.13   568877.38   3723.71 o
   7   9   3   327359.66   323454.94   3460.71 o
   1  11   3   266992.41   267271.13   5145.60 o
   3  11   3   378636.25   420814.53   2609.31 o
   5  11   3   664742.50   616022.94   3950.83 o
   7  11   3   364286.63   357618.78   3651.94 o
   1  13   3    77764.53    75361.77    857.80 o
   3  13   3    33288.53    30069.40    756.62 o
   5  13   3    74959.65    71013.29   1362.45 o
   7  13   3    47872.48    43348.16   1336.87 o
   1  15   3    19630.54    18745.71    378.77 o
   3  15   3    42619.96    40518.93    884.76 o
   5  15   3    38677.37    38776.94   1059.89 o
   7  15   3    27556.54    28081.60   1117.51 o
   1  17   3    24106.54    26474.16   1768.98 o
   3  17   3   204952.41   187676.03   1932.04 o
   5  17   3    77691.48    74766.18   1469.80 o
   7  17   3    54897.02    53473.71   1512.75 o
   1  19   3    65530.95    69096.69  10414.36 o
   3  19   3   398078.19   372767.81   2808.71 o
   5  19   3   166531.53   166168.64   2198.14 o
   7  19   3   105742.27    97119.73   2073.53 o
   1  21   3    17053.84    20145.96   1411.47 o
   3  21   3   444069.56   409457.06   3064.88 o
   5  21   3   284233.94   256098.11   2798.81 o
   7  21   3   138503.64   133477.66   2417.80 o
   1  23   3    61495.32    65000.07   7231.57 o
   3  23   3    49647.17    47975.66   1121.54 o
   5  23   3    41312.34    38311.80   1192.57 o
   7  23   3    13089.16    12897.19    909.13 o
   1  25   3    22040.72    25834.14   2986.45 o
   3  25   3    16555.36    15648.40    697.86 o
   5  25   3    48460.33    42749.13   1265.67 o
   7  25   3    30766.75    31682.82   1307.15 o
   1  27   3   137498.56   150275.92  15632.26 o
   3  27   3    56442.85    53736.51   1280.48 o
   5  27   3   176341.42   166262.45   2463.23 o
   7  27   3    53399.12    55103.25   1693.04 o
   1  29   3   136379.03   153676.95  17396.09 o
   3  29   3   101942.67    99302.27   1772.75 o
   5  29   3   254252.19   240885.69   3019.51 o
   7  29   3   169336.97   158543.84   2858.99 o
   1  31   3    67454.81    79425.03   9030.23 o
   3  31   3   211471.67   205649.95   2598.03 o
   5  31   3   329592.63   316061.53   3587.20 o
   1  33   3    18452.12    21397.45   2750.20 o
   3  33   3    22711.13    22961.60    966.72 o
   5  33   3    24871.78    21417.66   1061.46 o
   1  35   3     1907.70     2617.86    172.50 o
   3  35   3    47475.96    45621.30   1349.13 o
   5  35   3    43004.46    42311.89   1461.07 o
   1  37   3    13984.67    16755.11    615.25 o
   3  37   3   175237.66   161219.14   2576.25 o
   5  37   3    93510.67    82842.85   2039.64 o
   1  39   3    37650.73    41124.99   4134.85 o
   3  39   3   112081.45   105824.07   2179.44 o
   5  39   3    59459.82    52432.56   1704.67 o
   1  41   3    14504.50    15322.91    664.03 o
   3  41   3   159399.81   143757.91   2597.70 o
   1  43   3    39375.94    41860.74   2670.43 o
   3  43   3    24839.21    21617.23   1142.74 o
   1  45   3    14636.45    14552.58    703.59 o
   0   0   4  2087391.00  2167304.25  17018.43 o
   4   0   4   246697.83   245955.80   2096.70 o
   8   0   4   136329.06   139891.72   2484.89 o
   2   2   4   103844.65    90589.77    967.67 o
   4   2   4   584836.75   542051.81   3170.40 o
   6   2   4    19839.85    19063.12    827.33 o
   8   2   4   137761.38   139511.30   2495.20 o
   0   4   4   181805.16   173801.55   1118.45 o
   2   4   4    10001.79     9926.56    368.02 o
   4   4   4    67199.17    65622.73   1103.58 o
   6   4   4    54682.11    55503.89   1291.39 o
   8   4   4    53569.90    50345.72   1561.58 o
   2   6   4   131321.50   145304.08   1272.20 o
   4   6   4    61320.98    55762.09   1042.22 o
   6   6   4    56048.31    54677.02   1300.42 o
   8   6   4    31149.11    31715.70   1260.42 o
   0   8   4   171299.13   172307.77   1242.29 o
   2   8   4   396111.00   428877.50   2294.25 o
   4   8   4    69619.73    67994.56   1166.33 o
   6   8   4   436846.34   414789.28   3521.25 o
   8   8   4    16947.01    19891.08   1040.86 o
   2  10   4   344893.31   365321.81   2193.89 o
   4  10   4    14124.23    14602.33    588.64 o
   6  10   4   135195.97   134523.70   2037.01 o
   8  10   4     2882.72     4835.60    414.19 o
   0  12   4   160922.22   190508.31   1474.90 o
   2  12   4   262018.53   273869.69   1964.00 o
   4  12   4    57275.63    57888.77   1117.36 o
   6  12   4   299724.13   286574.44   2993.75 o
   8  12   4    35793.88    37851.81   1374.52 o
   2  14   4    71598.35    66628.59   1012.30 o
   4  14   4    30171.74    30538.66    851.86 o
   6  14   4    39485.03    38388.50   1144.41 o
   8  14   4    16300.44    15425.71    996.21 o
   0  16   4   184417.94   235227.47   1830.69 o
   2  16   4    12924.95    12386.09    506.19 o
   4  16   4    53332.41    55895.13   1162.36 o
   6  16   4    54930.18    52411.43   1369.16 o
   8  16   4    84486.41    83898.27   2077.79 o
   2  18   4    75942.24    74204.41   1165.37 o
   4  18   4   606340.25   572786.81   3769.11 o
   6  18   4    10879.65     9376.16    629.46 o
   8  18   4   156856.66   159692.23   2803.39 o
   0  20   4  1028084.00  1393060.50   5123.55 o
   2  20   4    19494.09    19222.42    676.00 o
   4  20   4   155723.28   150973.72   1981.90 o
   6  20   4    27920.26    26937.79   1089.74 o
   8  20   4    98421.06   103073.73   2331.13 o
   2  22   4    73495.20    70764.03   1258.08 o
   4  22   4   215215.19   201549.44   2353.94 o
   6  22   4    21642.87    19784.36    987.77 o
   0  24   4    58709.06    69831.02   1228.35 o
   2  24   4      738.34      274.98    364.05 o
   4  24   4    42230.76    40230.96   1109.12 o
   6  24   4    14241.38    13363.51    823.45 o
   2  26   4   120002.48   117338.69   1724.46 o
   4  26   4    24930.42    24758.14    932.42 o
   6  26   4    52830.73    48084.81   1480.07 o
   0  28   4   123084.44   151114.33   1965.69 o
   2  28   4   230139.16   224489.81   2487.59 o
   4  28   4    45710.85    45939.80   1283.37 o
   6  28   4   357081.38   324701.69   3744.33 o
   2  30   4   210074.97   199884.06   2410.20 o
   4  30   4    59462.32    53926.57   1457.72 o
   6  30   4    51103.56    53491.31   1630.42 o
   0  32   4    76337.02    89596.38   1654.05 o
   2  32   4    77670.36    76026.36   1559.76 o
   4  32   4    31081.79    29250.35   1113.34 o
   6  32   4   124236.31   111628.73   2357.45 o
   2  34   4    24330.11    21985.58    951.24 o
   4  34   4     1487.51     1487.41    270.54 o
   6  34   4    22870.89    20445.08   1124.75 o
   0  36   4   137915.06   162067.27   2383.09 o
   2  36   4     4171.94     4154.63    338.52 o
   4  36   4    34902.57    29360.50   1247.34 o
   2  38   4    64980.04    53902.36   1519.37 o
   4  38   4   353288.66   332288.66   3883.51 o
   0  40   4   395795.00   486031.63   4449.17 o
   2  40   4    28266.71    26341.70   1184.37 o
   4  40   4    72795.61    66702.16   1845.91 o
   2  42   4    39358.26    33834.65   1293.35 o
   0  44   4    16190.44    17872.55    989.51 o
   2  44   4     2052.96     2480.56    335.12 o
   1   1   5  1181429.63  1041485.81  27907.10 o
   3   1   5   562034.50   512327.59   6800.94 o
   5   1   5    93625.66    90205.41   1035.63 o
   7   1   5    28825.09    28075.17    826.01 o
   1   3   5   486728.63   442141.25  18510.78 o
   3   3   5   220761.69   202786.50   1743.17 o
   5   3   5    13234.96    12990.27    621.93 o
   7   3   5    42834.94    43977.61   1326.46 o
   1   5   5    12184.05    12264.06    270.56 o
   3   5   5    54423.99    53300.48    917.02 o
   5   5   5    26058.55    26265.79    863.66 o
   7   5   5    34454.99    33028.07   1183.96 o
   1   7   5   469420.50   479167.59  27929.24 o
   3   7   5   352417.25   374975.38   2454.36 o
   5   7   5    17753.48    18493.12    738.12 o
   7   7   5    27687.72    26881.06   1069.62 o
   1   9   5   739761.88   749817.00  44723.67 o
   3   9   5   951367.19  1003209.13   4200.18 o
   5   9   5     9126.53     8623.23    579.34 o
   7   9   5    14626.13    13596.03    842.44 o
   1  11   5   321709.88   314613.34  21942.60 o
   3  11   5   689313.25   721150.44   3608.00 o
   5  11   5    28044.96    27900.81    898.30 o
   7  11   5    23686.65    24345.06   1026.92 o
   1  13   5   194695.45   202127.63  19983.95 o
   3  13   5   151709.08   165368.31   1749.76 o
   5  13   5    23158.87    22873.12    856.61 o
   7  13   5    27191.43    25436.50   1085.13 o
   1  15   5     4840.43     6788.23    327.50 o
   3  15   5    42269.71    45728.06    989.59 o
   5  15   5    16963.08    16063.74    754.69 o
   7  15   5    37703.71    35238.35   1269.99 o
   1  17   5   466968.06   505744.19  42724.30 o
   3  17   5   157387.33   154276.27   1802.32 o
   5  17   5    29312.16    28466.57    966.29 o
   7  17   5    33019.63    33087.72   1269.56 o
   1  19   5  1029683.25  1138641.38  67747.61 o
   3  19   5   425423.84   389487.44   2971.58 o
   5  19   5    84560.21    81777.90   1611.22 o
   7  19   5    32795.20    31300.08   1242.72 o
   1  21   5   361454.69   434993.03   4182.33 o
   3  21   5   192144.08   183262.16   2088.35 o
   5  21   5    55068.58    52701.03   1348.07 o
   7  21   5    19911.44    18447.93   1022.10 o
   1  23   5   122996.27   149718.38   4206.88 o
   3  23   5    86896.53    85145.41   1487.21 o
   5  23   5    12658.19    11531.32    745.43 o
   7  23   5    36543.89    34861.90   1358.95 o
   1  25   5     1166.69     2041.54    375.75 o
   3  25   5    11460.39    11567.31    699.77 o
   5  25   5    24521.09    23206.14    980.21 o
   7  25   5    23629.58    20470.15   1122.61 o
   1  27   5   276129.13   331691.66  14085.98 o
   3  27   5   251448.86   234952.09   2638.01 o
   5  27   5     3916.06     5176.76    360.78 o
   7  27   5    19596.86    18179.97   1063.25 o
   1  29   5   533485.25   637253.25  22178.83 o
   3  29   5   480974.97   464691.50   3854.45 o
   5  29   5      784.68     1594.22    534.37 o
   1  31   5    54108.91    64865.29   4352.68 o
   3  31   5   184343.22   177682.98   2454.53 o
   5  31   5    22546.23    19449.46   1037.91 o
   1  33   5    34252.19    40178.81   2220.97 o
   3  33   5    24887.59    22543.89    999.18 o
   5  33   5    15322.65    14697.48    914.83 o
   1  35   5     3769.63     3966.97    244.42 o
   3  35   5     7884.81     7761.04    615.94 o
   5  35   5     9972.64     9111.69    642.72 o
   1  37   5   217300.22   249417.36   6801.53 o
   3  37   5    51778.85    50514.96   1506.76 o
   5  37   5    37154.94    35431.50   1401.28 o
   1  39   5   513528.56   581945.94  26114.06 o
   3  39   5   194623.03   187262.02   2883.19 o
   1  41   5    69573.89    85590.23   2788.01 o
   3  41   5    38320.24    43806.39   1533.11 o
   1  43   5    18915.50    19317.70    735.58 o
   3  43   5    19915.34    18710.63   1088.89 o
   1  45   5     2770.69     3760.40    263.06 o
   2   0   6  5306473.00  4862923.00  37612.11 o
   6   0   6    76410.66    71624.58   1497.19 o
   0   2   6   181369.48   163118.14   1266.34 o
   2   2   6    44216.00    39223.07    721.75 o
   4   2   6    31789.67    32023.07    838.80 o
   6   2   6    53254.25    53809.38   1312.31 o
   8   2   6    24954.69    24271.54   1119.42 o
   2   4   6     6607.75     7024.69    354.35 o
   4   4   6       11.94      590.01    310.59 o
   6   4   6    48117.57    48180.28   1267.08 o
   8   4   6      729.58     1657.66    580.02 o
   0   6   6   120902.84   126113.32   1166.73 o
   2   6   6      759.67     2498.35    199.29 o
   4   6   6     2089.90     2465.20    173.70 o
   6   6   6     1901.61     2108.75    240.49 o
   8   6   6    64788.30    66904.05   1779.37 o
   2   8   6    32285.61    37543.18    745.83 o
   4   8   6   195777.02   197315.13   2043.72 o
   6   8   6    21378.21    19494.01    892.02 o
   8   8   6    44804.21    43315.74   1457.89 o
   0  10   6   339607.06   285776.34   1917.64 o
   2  10   6     4059.99     5976.74    393.18 o
   4  10   6   161193.72   171306.98   1930.98 o
   6  10   6     3893.98     3446.43    288.41 o
   8  10   6   109628.06   107455.37   2273.86 o
   2  12   6    95449.91   106742.30   1303.22 o
   4  12   6   151983.34   159971.41   1891.25 o
   6  12   6    21761.93    20794.88    935.49 o
   8  12   6    44364.04    43654.28   1522.53 o
   0  14   6     2321.85     3368.54    267.26 o
   2  14   6      972.91     1340.47    135.83 o
   4  14   6    13202.53    13945.47    657.59 o
   6  14   6     1783.45     1566.51    252.73 o
   8  14   6    25541.94    26563.28   1245.38 o
   2  16   6    41516.42    49711.02    967.36 o
   4  16   6      371.15      292.79    371.83 o
   6  16   6    48052.86    46227.74   1324.78 o
   8  16   6      179.64     1033.08    516.54 o
   0  18   6    27337.76    36683.05    831.95 o
   2  18   6    60651.45    70003.83   1209.88 o
   4  18   6    14351.54    17065.42    743.43 o
   6  18   6    60127.88    55183.73   1447.64 o
   8  18   6     6541.73     6563.86    503.37 o
   2  20   6  2737202.75  2963788.25   8672.58 o
   4  20   6    15977.98    16329.03    735.69 o
   6  20   6    43365.81    43494.59   1307.43 o
   0  22   6   172716.89   216552.02   2140.14 o
   2  22   6     9228.13    10020.95    587.17 o
   4  22   6    24433.20    26833.78    926.88 o
   6  22   6    33064.75    30561.57   1155.84 o
   2  24   6      863.23      949.65    359.60 o
   4  24   6     2728.47     4677.62    384.14 o
   6  24   6    35255.98    34482.99   1254.13 o
   0  26   6   223906.22   287136.16   2677.81 o
   2  26   6     2353.26     2408.38    223.80 o
   4  26   6     2338.50     3358.06    291.71 o
   6  26   6      446.24      672.41    493.17 o
   2  28   6    11168.51    11079.78    691.93 o
   4  28   6   113283.25   110764.23   1973.88 o
   6  28   6    10893.88     9387.47    728.54 o
   0  30   6   444372.81   542516.13   4012.35 o
   2  30   6    14238.41    13754.33    793.48 o
   4  30   6   126995.27   119850.55   2133.51 o
   6  30   6    17810.30    15922.91    998.53 o
   2  32   6    68827.55    64635.69   1486.89 o
   4  32   6    58362.59    57557.46   1524.32 o
   6  32   6    12623.22    11227.45    865.62 o
   0  34   6    22945.24    29736.73   1093.89 o
   2  34   6     2795.60     2373.86    256.09 o
   4  34   6    18229.24    16502.82   1000.85 o
   2  36   6    78204.59    71507.40   1688.68 o
   4  36   6     6514.50     6323.45    523.43 o
   0  38   6    30922.19    33505.55   1221.49 o
   2  38   6    34078.07    32809.93   1269.64 o
   4  38   6     7275.38     7406.19    612.54 o
   2  40   6   949617.13   887966.56   6332.89 o
   4  40   6    24227.89    23853.58   1171.66 o
   0  42   6    75814.17    90368.19   2038.90 o
   2  42   6     1754.25     1633.27    637.94 o
   2  44   6     4991.83     5239.25    376.38 o
   1   1   7   471232.69   390548.72   3102.60 o
   3   1   7    47742.07    44309.24    632.41 o
   5   1   7   353127.13   337173.53   2225.82 o
   7   1   7    55225.97    56045.00   1066.23 o
   1   3   7   102462.40    83963.74   2253.29 o
   3   3   7    22076.01    21290.73    642.87 o
   5   3   7     8816.25     9282.42    590.46 o
   7   3   7    32221.02    31712.49   1188.17 o
   1   5   7    85703.75    76038.94   1192.09 o
   3   5   7   127600.03   122393.70   1477.37 o
   5   5   7    38980.98    37498.59   1049.91 o
   7   5   7    18014.90    19359.09    967.45 o
   1   7   7    90434.55    81386.22    734.74 o
   3   7   7   326983.81   351852.47   2537.72 o
   5   7   7    67785.44    64485.57   1325.58 o
   7   7   7    12689.11    13237.46    835.63 o
   1   9   7   329777.31   321268.19  14124.06 o
   3   9   7  1468307.00  1606407.63   5765.93 o
   5   9   7   208564.25   201165.31   2340.62 o
   7   9   7   147359.34   148134.22   2429.17 o
   1  11   7   137278.50   140379.78   8666.48 o
   3  11   7  1313947.25  1447286.00   5545.69 o
   5  11   7   274600.88   270733.44   2740.11 o
   7  11   7   169739.91   167028.05   2610.29 o
   1  13   7    28956.73    30742.75   2547.28 o
   3  13   7   145594.81   165772.88   1858.19 o
   5  13   7    52020.38    47497.22   1211.74 o
   7  13   7    11178.42    12070.55    811.02 o
   1  15   7    39915.80    41030.29   3045.42 o
   3  15   7   139205.09   159867.31   1870.66 o
   5  15   7    10306.79    13793.91    745.35 o
   7  15   7    43619.39    42686.59   1411.05 o
   1  17   7   163615.63   172033.11  14486.32 o
   3  17   7    11131.34    12329.53    617.37 o
   5  17   7    42621.70    45121.18   1224.05 o
   7  17   7    58465.82    54889.26   1630.20 o
   1  19   7   494157.19   525841.19  45213.47 o
   3  19   7    61223.13    65924.81   1276.03 o
   5  19   7   260722.20   257735.11   2888.61 o
   7  19   7    59912.66    55460.92   1630.25 o
   1  21   7   196250.25   221834.09  17022.99 o
   3  21   7     3454.92     3560.03    244.98 o
   5  21   7   243146.69   233271.69   2807.75 o
   7  21   7    38326.93    35060.73   1378.06 o
   1  23   7    11805.22    12659.81    717.14 o
   3  23   7     5106.21     5180.89    305.15 o
   5  23   7     8251.67     9423.32    715.10 o
   7  23   7    12937.55    12608.17    949.21 o
   1  25   7    46254.48    56944.34    867.58 o
   3  25   7    23590.11    24102.65    888.89 o
   5  25   7    59694.07    62928.50   1541.38 o
   7  25   7     3574.49     3897.10    368.55 o
   1  27   7    46587.57    56883.09   1414.21 o
   3  27   7   250218.25   246947.28   2778.68 o
   5  27   7    69553.70    64908.33   1609.32 o
   7  27   7    15103.40    15978.76   1035.09 o
   1  29   7   246803.03   299730.00   6137.60 o
   3  29   7   640527.44   650654.69   4694.61 o
   5  29   7    80578.78    74894.03   1798.24 o
   1  31   7    26115.14    32057.18   2235.28 o
   3  31   7   479858.19   452490.94   4041.45 o
   5  31   7   171149.50   161857.95   2644.09 o
   1  33   7      349.03      300.37    427.49 o
   3  33   7    25537.05    27032.21   1139.68 o
   5  33   7    31726.84    32664.04   1283.81 o
   1  35   7     4485.56     5086.85    284.10 o
   3  35   7    62809.62    61925.07   1610.72 o
   5  35   7     3442.66     1674.63    661.39 o
   1  37   7    99028.59   116685.55   2892.08 o
   3  37   7    10483.03    10589.30    816.53 o
   5  37   7    66434.03    64001.58   1842.79 o
   1  39   7   281559.81   323337.13   9759.60 o
   3  39   7    43583.70    41839.21   1481.18 o
   1  41   7    63803.06    73774.32   1323.83 o
   3  41   7     7605.01     6452.92    502.29 o
   1  43   7     1002.11     1673.00    284.62 o
   0   0   8    23621.34    22004.85    578.69 o
   4   0   8    44446.87    44755.39   1028.53 o
   8   0   8    28871.41    26839.13   1261.27 o
   2   2   8     6040.52     7206.98    398.84 o
   4   2   8  1010547.38   949881.56   4694.44 o
   6   2   8    12975.45    12780.95    744.35 o
   8   2   8   157862.44   160787.88   2790.63 o
   0   4   8    81839.83    78130.41   1031.84 o
   2   4   8     8520.51     9082.48    439.08 o
   4   4   8    76416.67    73767.58   1295.07 o
   6   4   8    37135.79    36725.41   1147.53 o
   8   4   8    24213.79    24674.14   1160.57 o
   2   6   8    85458.48    74928.99   1113.59 o
   4   6   8    55665.33    51576.76   1116.78 o
   6   6   8    32588.34    31803.76   1104.72 o
   8   6   8    32757.64    32072.02   1350.79 o
   0   8   8    19086.52    19741.64    582.61 o
   2   8   8   409100.25   411267.72   2668.17 o
   4   8   8    20543.20    22197.28    756.19 o
   6   8   8   647623.75   617453.56   4579.84 o
   8   8   8    16887.79    18788.04   1051.95 o
   2  10   8    55443.94    68852.25   1114.68 o
   4  10   8    12948.45    13481.27    646.42 o
   6  10   8    91645.82    87610.86   1796.21 o
   8  10   8     3213.56     3538.50    367.43 o
   0  12   8     6959.66     7138.50    417.81 o
   2  12   8   248248.13   279944.88   2281.86 o
   4  12   8    11413.48    10791.28    649.66 o
   6  12   8   421874.41   397545.53   3736.03 o
   8  12   8    31587.88    30113.40   1271.45 o
   2  14   8    68566.37    75848.48   1241.19 o
   4  14   8    28300.38    28184.78    928.44 o
   6  14   8    24388.76    25162.57   1032.60 o
   8  14   8    17599.59    17117.93   1066.46 o
   0  16   8    53519.66    61616.29   1108.53 o
   2  16   8    11453.90    14446.18    621.89 o
   4  16   8    67326.30    65730.34   1365.72 o
   6  16   8    45276.20    44322.97   1327.72 o
   8  16   8    43315.66    42490.65   1547.93 o
   2  18   8    18839.68    22051.43    763.93 o
   4  18   8  1003796.13  1070376.00   5586.08 o
   6  18   8    11580.79     9453.05    752.01 o
   0  20   8     2008.12     4187.65    320.67 o
   2  20   8    19187.18    27032.88    847.53 o
   4  20   8    40753.75    49931.61   1263.06 o
   6  20   8    27889.56    30168.03   1145.38 o
   2  22   8     1692.34     3433.68    313.98 o
   4  22   8   433123.00   461996.41   3796.73 o
   6  22   8    10736.36     9120.28    719.64 o
   0  24   8    70762.32    88901.73   1526.72 o
   2  24   8     1342.94     2957.05    217.10 o
   4  24   8    46558.14    51887.46   1346.00 o
   6  24   8     6657.35     6485.03    550.16 o
   2  26   8    41581.39    48150.74   1211.84 o
   4  26   8    28416.27    28322.73   1068.61 o
   6  26   8    33881.15    30511.60   1259.46 o
   0  28   8    60802.20    74455.94   1529.12 o
   2  28   8   299929.56   324075.41   3161.33 o
   4  28   8    19973.90    18204.96    920.78 o
   6  28   8   555502.25   517330.09   4993.78 o
   2  30   8    40366.92    46968.02   1314.13 o
   4  30   8    59890.44    55569.59   1524.48 o
   6  30   8    49052.43    48567.09   1656.83 o
   0  32   8     6532.61     7070.09    529.03 o
   2  32   8    80182.21    95353.99   1842.66 o
   4  32   8     4760.01     6622.37    524.49 o
   2  34   8    34472.20    32341.96   1203.97 o
   4  34   8     8385.26     7784.40    591.43 o
   0  36   8    23848.23    30107.29   1157.37 o
   2  36   8     4051.84     4292.61    328.49 o
   4  36   8    35145.27    31714.35   1305.25 o
   2  38   8    33287.78    33522.53   1302.97 o
   4  38   8   591799.25   558536.50   5227.09 o
   0  40   8     8870.84     8647.85    727.34 o
   2  40   8    30947.10    31047.30   1321.66 o
   2  42   8     1701.58     1568.69    317.30 o
   0  44   8    46053.24    53141.11   1677.68 o
   1   1   9   106425.42    96287.66   2445.29 o
   3   1   9   242387.97   224070.42   2134.24 o
   5   1   9   182619.31   176634.78   1587.48 o
   7   1   9   226866.44   223628.66   2160.35 o
   1   3   9   115347.73   103300.55   1260.55 o
   3   3   9    78108.06    73384.53   1223.19 o
   5   3   9    15028.95    16669.55    772.40 o
   7   3   9    60295.88    55868.23   1600.42 o
   1   5   9    70737.33    64665.37   1009.62 o
   3   5   9    69783.34    66149.48   1174.95 o
   5   5   9    11405.84    10056.02    664.09 o
   7   5   9    12183.71    13935.25    892.40 o
   1   7   9    72958.52    67651.05   1062.43 o
   3   7   9   150182.13   149830.34   1767.15 o
   5   7   9    54053.34    51298.95   1247.68 o
   7   7   9     5565.38     4600.38    373.06 o
   1   9   9    23399.44    20721.61    641.86 o
   3   9   9   260319.17   273637.53   2441.28 o
   5   9   9   526409.94   503573.81   3876.58 o
   7   9   9    62311.00    58317.16   1629.58 o
   1  11   9    29402.69    25771.79    710.36 o
   3  11   9   255571.78   287920.94   2542.38 o
   5  11   9   558300.25   545115.63   4097.69 o
   7  11   9    90831.69    83130.95   1919.09 o
   1  13   9    75707.97    84314.58   1271.58 o
   3  13   9    70432.38    79997.93   1383.78 o
   5  13   9    64734.04    62033.39   1445.32 o
   7  13   9      698.00      347.34    594.49 o
   1  15   9    76452.00    89447.95   1346.38 o
   3  15   9    16541.41    18937.23    749.19 o
   5  15   9    42856.31    43101.25   1216.15 o
   7  15   9     8971.71     7467.22    588.11 o
   1  17   9   122211.60   143777.11   1752.91 o
   3  17   9    29518.68    35098.03    991.07 o
   5  17   9    58482.28    58649.34   1443.26 o
   7  17   9    59015.12    54933.35   1626.73 o
   1  19   9   106087.03   132354.78   1732.49 o
   3  19   9   104875.00   117241.45   1803.44 o
   5  19   9    95141.28    91853.50   1823.40 o
   7  19   9   184179.73   178909.80   2915.29 o
   1  21   9    59843.70    75603.51   1351.96 o
   3  21   9   199368.16   224758.16   2516.40 o
   5  21   9   173752.22   173644.78   2518.94 o
   7  21   9   171581.47   159985.28   2820.45 o
   1  23   9    61208.57    71231.90   1375.29 o
   3  23   9    84412.91    96499.69   1711.00 o
   5  23   9     2072.32     2845.79    272.78 o
   7  23   9    49879.98    45587.22   1672.50 o
   1  25   9    38572.94    47622.65   1178.14 o
   3  25   9    84584.52   100969.73   1810.33 o
   5  25   9     4949.99     5849.67    440.98 o
   1  27   9    37678.59    47046.84   1203.58 o
   3  27   9   171093.88   192896.22   2563.72 o
   5  27   9    42018.36    43852.00   1404.21 o
   1  29   9    12763.70    15358.20    782.23 o
   3  29   9   135430.84   147882.08   2305.83 o
   5  29   9   241689.69   244951.94   3268.98 o
   1  31   9    17885.94    22950.70    965.29 o
   3  31   9   135121.34   150114.70   2397.18 o
   5  31   9   310353.28   291703.34   3682.60 o
   1  33   9    40079.92    47014.17   1333.98 o
   3  33   9    21154.83    20468.10   1011.09 o
   5  33   9    49096.76    43754.87   1545.21 o
   1  35   9    58420.15    69002.80   1642.79 o
   3  35   9      485.46     1244.62    542.16 o
   5  35   9    56863.89    55557.21   1718.92 o
   1  37   9    92787.20   101103.82   2086.27 o
   3  37   9    18219.39    16987.82   1034.23 o
   1  39   9    71357.80    86968.55   1951.17 o
   3  39   9    18079.09    17138.70   1080.99 o
   1  41   9    25062.84    28001.28    964.39 o
   1  43   9    29309.44    33077.11    964.52 o
   2   0  10  2298639.50  2115268.25   6836.73 o
   6   0  10     4884.05     4798.53    349.67 o
   0   2  10   226620.63   210131.25   1884.05 o
   2   2  10    89078.55    76192.77   1210.48 o
   4   2  10    79322.77    79128.56   1412.35 o
   6   2  10   126865.98   124229.57   2129.48 o
   8   2  10     8147.45     9314.38    742.88 o
   2   4  10   127100.55   120130.17   1526.62 o
   4   4  10    28480.54    26692.94    888.31 o
   6   4  10    27961.74    28449.61   1115.41 o
   8   4  10    30063.44    32832.64   1346.05 o
   0   6  10   320413.81   297213.88   2290.77 o
   2   6  10    22934.63    21466.89    690.75 o
   4   6  10    64937.77    56831.73   1277.26 o
   6   6  10    46133.09    46647.83   1333.47 o
   8   6  10    31257.51    32002.74   1376.25 o
   2   8  10   159503.14   145308.78   1712.96 o
   4   8  10   206695.80   190020.95   2253.78 o
   6   8  10    27795.20    28741.83   1094.17 o
   8   8  10    55148.32    55327.23   1733.30 o
   0  10  10  1531319.25  1423915.38   5469.19 o
   2  10  10     3733.71     4232.95    341.89 o
   4  10  10   103570.92   104210.04   1690.91 o
   6  10  10     4825.61     5266.17    456.57 o
   8  10  10   147447.64   153366.19   2788.93 o
   2  12  10   194878.16   211190.47   2151.50 o
   4  12  10   132004.66   136855.52   1958.89 o
   6  12  10    29144.88    31636.62   1165.61 o
   0  14  10    74778.59    71873.71   1232.67 o
   2  14  10    15597.35    17858.88    699.01 o
   4  14  10    23070.99    24351.91    874.37 o
   6  14  10    30591.10    30904.81   1183.54 o
   2  16  10   247329.03   291604.63   2649.12 o
   4  16  10    34109.78    53214.72   1285.83 o
   6  16  10    28687.68    28004.62   1148.78 o
   0  18  10   119880.52   118165.95   1661.31 o
   2  18  10    95936.67   110212.15   1691.63 o
   4  18  10    49086.74    51457.70   1319.60 o
   6  18  10   153649.91   146970.50   2494.68 o
   2  20  10  1336627.75  1598972.00   6736.64 o
   4  20  10    22211.78    22816.06    945.56 o
   6  20  10     1202.16     2983.66    291.69 o
   0  22  10   183720.73   217166.47   2415.84 o
   2  22  10    28911.21    35600.34   1041.06 o
   4  22  10    67437.13    71020.76   1557.09 o
   6  22  10    53625.03    53319.54   1572.66 o
   2  24  10    24995.66    29644.74    991.58 o
   4  24  10     6310.48     7131.10    542.38 o
   6  24  10    18527.29    19637.24   1035.36 o
   0  26  10   423602.56   534299.06   4037.98 o
   2  26  10     9080.03    10763.27    740.80 o
   4  26  10    88977.16    90257.45   1860.18 o
   6  26  10    28414.96    28673.14   1308.04 o
   2  28  10    76700.66    92377.30   1821.22 o
   4  28  10   169058.27   174283.27   2632.67 o
   6  28  10    18374.45    17531.07   1073.19 o
   0  30  10   672434.25   801885.69   5235.95 o
   2  30  10    16601.62    18509.77    920.58 o
   4  30  10    48016.45    52050.07   1544.32 o
   2  32  10   117338.86   129796.95   2250.68 o
   4  32  10    53137.20    53464.01   1592.71 o
   0  34  10    10353.75    13638.61    813.21 o
   2  34  10     3810.78     5644.32    496.62 o
   4  34  10     9207.36     9683.77    648.26 o
   2  36  10   228820.48   258749.92   3361.50 o
   4  36  10    16541.96    19177.31   1017.37 o
   0  38  10    65399.99    71303.02   1809.65 o
   2  38  10    55771.74    61028.95   1725.78 o
   2  40  10   450711.25   510349.41   5004.65 o
   0  42  10    93545.61   102288.42   2265.51 o
   1   1  11   410501.72   375493.03   6124.47 o
   3   1  11    45269.25    44464.96    746.92 o
   5   1  11    25974.44    26900.85    972.63 o
   7   1  11    42129.44    43877.32   1017.84 o
   1   3  11   387949.69   352654.59   2597.52 o
   3   3  11    61400.92    61909.19   1229.21 o
   5   3  11    33664.27    36220.11   1117.16 o
   7   3  11    42435.81    43088.37   1466.68 o
   1   5  11     2500.05     6507.39    446.52 o
   3   5  11      139.45      782.61    328.40 o
   5   5  11    10349.58     9988.89    646.17 o
   7   5  11     5295.66     7121.42    615.82 o
   1   7  11   278422.94   254636.98   2253.18 o
   3   7  11   169556.06   162391.20   1984.39 o
   5   7  11    17838.89    16834.16    829.33 o
   7   7  11    15663.69    14642.04    989.51 o
   1   9  11   278480.91   248102.13   2251.70 o
   3   9  11    75992.39    77133.35   1414.28 o
   5   9  11    10762.40    11967.69    690.74 o
   7   9  11    33068.46    36272.79   1339.72 o
   1  11  11   131010.00   120799.98   1606.64 o
   3  11  11    57427.50    63498.33   1317.87 o
   5  11  11     6554.18     8432.21    657.11 o
   7  11  11    18292.37    18169.27   1082.15 o
   1  13  11   162177.36   154864.00   1846.86 o
   3  13  11   122645.30   131633.20   1893.97 o
   5  13  11     5690.72     6777.82    555.72 o
   7  13  11    18922.17    18494.10   1039.83 o
   1  15  11     2655.17     2934.06    213.79 o
   3  15  11      890.55     1595.36    215.98 o
   5  15  11     6186.67     5762.31    496.71 o
   7  15  11     6858.02     6923.76    554.61 o
   1  17  11   314680.44   354006.38   2968.24 o
   3  17  11    89681.36   100018.55   1721.00 o
   5  17  11    20187.30    22489.35    967.62 o
   7  17  11    38388.00    38685.80   1458.30 o
   1  19  11   412939.31   492827.44   3590.05 o
   3  19  11    83720.27    94161.99   1712.02 o
   5  19  11    11196.98    11242.02    754.22 o
   7  19  11    64223.48    62904.01   1835.92 o
   1  21  11   176406.44   214682.31   2443.65 o
   3  21  11    15253.50    18755.91    861.51 o
   5  21  11    26700.99    26520.23   1104.03 o
   1  23  11   193910.31   227042.77   2563.18 o
   3  23  11    21487.00    24913.93   1007.93 o
   5  23  11    33676.48    36550.77   1246.18 o
   1  25  11     1922.51     2213.41    230.47 o
   3  25  11     1183.97     2196.57    248.27 o
   5  25  11     9185.46    10263.19    767.46 o
   1  27  11   208766.91   255440.05   2878.44 o
   3  27  11   125032.63   142850.75   2310.58 o
   5  27  11    31206.09    32443.91   1309.45 o
   1  29  11   273527.53   318961.50   3340.10 o
   3  29  11    85575.21   101090.50   1998.39 o
   5  29  11    18170.90    15462.95   1009.69 o
   1  31  11    36860.18    43446.65   1313.56 o
   3  31  11    33584.12    38737.10   1326.49 o
   5  31  11     6396.61     5944.63    572.41 o
   1  33  11    46716.07    55185.89   1528.69 o
   3  33  11    47798.22    54221.17   1571.00 o
   1  35  11     6468.80     8284.68    605.84 o
   3  35  11     3274.24     3589.75    346.28 o
   1  37  11   158958.47   192972.73   2919.35 o
   3  37  11    77005.75    84922.99   2069.98 o
   1  39  11   276605.19   325948.25   3901.67 o
   1  41  11    55730.23    67619.17   1956.71 o
   0   0  12  4173886.50  4106698.25  40016.14 o
   4   0  12   544795.94   545751.94   3973.20 o
   2   2  12   183075.41   166839.00   1944.12 o
   4   2  12   136359.02   137682.81   1999.63 o
   6   2  12    14356.11    14978.30    883.63 o
   0   4  12     3919.47     4777.61    366.39 o
   2   4  12     3895.34     3195.00    237.20 o
   4   4  12     6964.95     7128.57    534.64 o
   6   4  12     6442.46     6075.24    518.98 o
   2   6  12    28169.12    27380.60    828.16 o
   4   6  12     9206.61    10176.67    642.80 o
   6   6  12    16171.11    15723.29    931.65 o
   0   8  12   104257.97   100630.73   1469.66 o
   2   8  12   218838.67   202373.22   2194.26 o
   4   8  12    33974.41    33041.86   1051.43 o
   6   8  12   239002.61   241977.98   3125.00 o
   2  10  12   610373.38   568951.75   3781.46 o
   4  10  12     4185.45     5047.86    414.25 o
   6  10  12   106390.91   106604.50   2145.45 o
   0  12  12   216011.25   202948.73   2162.59 o
   2  12  12   177387.00   168796.42   2072.91 o
   4  12  12    50700.48    50023.97   1299.63 o
   6  12  12   177279.95   181854.59   2783.21 o
   2  14  12     6817.79     7323.66    570.30 o
   4  14  12    11368.26    10816.27    699.69 o
   6  14  12    17971.45    16655.06   1001.93 o
   0  16  12    68891.84    65158.76   1290.07 o
   2  16  12     3714.22     3721.53    341.86 o
   4  16  12     4240.22     4635.77    383.07 o
   6  16  12     7399.65     6888.49    494.50 o
   2  18  12    60883.04    68403.85   1426.25 o
   4  18  12   188581.78   203949.88   2675.73 o
   6  18  12    17415.67    17265.79   1006.33 o
   0  20  12  2447962.00  2332875.25   8576.86 o
   2  20  12     4959.06     5819.94    403.14 o
   4  20  12   368495.81   393821.13   3759.66 o
   6  20  12     6253.65     5914.58    395.35 o
   2  22  12   167512.97   189136.31   2475.17 o
   4  22  12    51519.69    57409.22   1524.85 o
   6  22  12     8332.03     9444.86    688.32 o
   0  24  12     7655.35     9475.65    696.17 o
   2  24  12     6247.07     8075.64    582.48 o
   4  24  12    20202.02    22435.78   1052.29 o
   6  24  12     7865.62     7251.56    588.05 o
   2  26  12    95977.34   117852.52   2053.16 o
   4  26  12    10548.59     9862.07    770.87 o
   0  28  12    13211.45    15963.96    907.01 o
   2  28  12   130358.98   159324.44   2444.94 o
   4  28  12    14534.12    17532.60   1003.93 o
   2  30  12   347129.44   414129.47   4042.80 o
   4  30  12    20484.09    21143.32   1071.15 o
   0  32  12   160330.13   184814.73   2729.05 o
   2  32  12    70714.59    82249.45   1879.80 o
   4  32  12    38785.25    40796.36   1443.86 o
   2  34  12    26512.53    28848.86   1197.58 o
   4  34  12    16322.03    15120.89   1007.32 o
   0  36  12   118571.91   139245.58   2499.52 o
   2  36  12     5725.37     6954.49    523.40 o
   2  38  12     9771.26    12245.82    889.98 o
   0  40  12   857035.31  1025932.25   7205.97 o
   1   1  13    13476.04    13713.88    607.47 o
   3   1  13   140720.44   143307.55   2777.60 o
   5   1  13   107427.23   113024.58   1450.83 o
   7   1  13   114362.52   115888.67   1687.03 o
   1   3  13    18235.70    16202.36    680.21 o
   3   3  13    11206.07    12819.47    680.81 o
   5   3  13    17639.95    15703.65    862.70 o
   7   3  13    10346.50     9187.59    654.98 o
   1   5  13    69631.88    63916.25   1244.65 o
   3   5  13    27704.96    27475.28    922.72 o
   5   5  13    19054.77    20330.03    931.90 o
   7   5  13     5012.89     4751.55    375.27 o
   1   7  13    61536.89    56860.49   1194.39 o
   3   7  13    64210.02    62054.31   1326.02 o
   5   7  13    57130.42    55164.30   1428.34 o
   7   7  13    55126.80    54398.32   1677.57 o
   1   9  13   299766.06   273395.06   2591.02 o
   3   9  13   145433.13   139280.86   2005.57 o
   5   9  13   357963.75   356174.84   3602.36 o
   7   9  13   248792.94   245972.16   3494.99 o
   1  11  13   266577.63   247787.86   2489.16 o
   3  11  13   221857.56   218024.39   2559.40 o
   5  11  13   391070.38   381816.38   3763.38 o
   7  11  13   231888.02   230733.22   3463.03 o
   1  13  13    40602.71    40519.66   1062.31 o
   3  13  13    37956.70    39715.33   1139.92 o
   5  13  13    27142.81    26178.32   1113.02 o
   7  13  13    29324.58    26945.04   1264.56 o
   1  15  13    67022.10    66583.91   1357.78 o
   3  15  13     5119.35     5213.01    374.19 o
   5  15  13    51249.05    52764.69   1475.55 o
   1  17  13    14847.64    14080.07    735.60 o
   3  17  13    43913.24    48481.39   1301.10 o
   5  17  13    56861.06    53163.19   1519.59 o
   1  19  13      422.47     1620.91    223.77 o
   3  19  13   128873.64   143479.28   2217.81 o
   5  19  13    73260.55    77206.99   1812.99 o
   1  21  13    30763.09    37697.43   1116.92 o
   3  21  13   115345.66   132488.03   2173.72 o
   5  21  13    92657.77    92483.84   2023.30 o
   1  23  13     6976.28     8725.43    660.48 o
   3  23  13      464.85      921.78    454.21 o
   5  23  13     3563.57     2812.62    312.88 o
   1  25  13    31546.75    40233.62   1233.98 o
   3  25  13    49519.84    56919.21   1506.69 o
   5  25  13      909.87      608.97    633.46 o
   1  27  13    47270.34    55690.95   1499.91 o
   3  27  13    62969.89    69148.66   1730.31 o
   5  27  13    77877.19    73562.96   1941.49 o
   1  29  13   178649.98   222340.38   2910.64 o
   3  29  13    32615.77    37690.09   1355.36 o
   5  29  13   191579.47   188662.98   3120.16 o
   1  31  13   126156.05   146931.75   2458.91 o
   3  31  13   152326.70   173831.42   2822.60 o
   1  33  13    11616.99    14333.18    938.02 o
   3  33  13    17857.81    19048.77   1069.84 o
   1  35  13    36601.33    44502.36   1473.85 o
   3  35  13      728.77      518.78    598.94 o
   1  37  13     4385.95     5049.78    416.45 o
   2   0  14     7872.46     7356.56    513.53 o
   6   0  14   144785.42   146948.20   2548.99 o
   0   2  14     1759.88     1925.06    204.86 o
   2   2  14   320489.19   297694.16   2830.22 o
   4   2  14     5987.32     9518.89    644.84 o
   6   2  14   382376.94   381928.13   4077.33 o
   2   4  14   100602.16    97237.74   1623.10 o
   4   4  14    40047.44    36535.54   1164.48 o
   6   4  14    22653.85    23280.68   1104.78 o
   0   6  14   158550.05   151731.58   1956.65 o
   2   6  14    30262.04    29976.56    964.21 o
   4   6  14    40203.07    40790.09   1212.48 o
   6   6  14    82169.39    84325.02   1967.14 o
   2   8  14     9722.36    10680.88    636.15 o
   4   8  14   418010.84   407631.25   3727.44 o
   6   8  14     6440.77     6620.77    495.58 o
   0  10  14    60912.04    54870.59   1228.55 o
   2  10  14     3581.57     4073.33    306.22 o
   4  10  14    78966.64    75602.41   1679.18 o
   6  10  14     6553.11     6267.76    429.88 o
   2  12  14    17313.53    15475.85    765.82 o
   4  12  14   247937.03   246523.98   2968.07 o
   6  12  14     6848.18     6440.48    462.18 o
   0  14  14   126724.62   125371.66   1882.40 o
   2  14  14    19857.40    20089.75    847.34 o
   4  14  14    45026.34    46484.02   1370.17 o
   6  14  14    57876.68    58972.62   1717.04 o
   2  16  14    78394.30    74480.95   1547.51 o
   4  16  14    39590.45    41221.71   1263.55 o
   6  16  14    23648.49    21282.76   1179.46 o
   0  18  14     5210.08     5425.77    462.17 o
   2  18  14   310965.63   325843.66   3288.66 o
   4  18  14     5481.29     6822.09    539.00 o
   6  18  14   450250.56   429823.88   4629.94 o
   2  20  14     8684.73    10877.37    753.01 o
   4  20  14    29989.60    32106.93   1232.52 o
   6  20  14   110177.51   106682.91   2359.55 o
   0  22  14     4729.39     6086.95    513.37 o
   2  22  14   154353.64   175073.08   2522.57 o
   4  22  14     4058.73     4184.58    345.19 o
   2  24  14    86946.45   103290.57   1987.61 o
   4  24  14    15717.97    15925.88    954.97 o
   0  26  14   122159.03   121462.51   2131.51 o
   2  26  14    13973.45    16691.48    879.14 o
   4  26  14    26428.50    27126.49   1219.84 o
   2  28  14    11408.65    12895.02    903.49 o
   4  28  14   395585.88   410543.47   4415.37 o
   2  30  14    18116.44    20820.87   1063.22 o
   4  30  14    49435.71    55131.05   1718.24 o
   2  32  14    10882.97    13911.18    898.97 o
   0  34  14    67293.88    81746.23   1942.69 o
   2  34  14     5216.81     6218.17    535.63 o
   2  36  14    52084.13    58220.39   1757.52 o
   1   1  15    40556.57    38305.67    764.00 o
   3   1  15   229830.25   229769.42   1913.91 o
   5   1  15    96265.33    95876.32   1390.31 o
   1   3  15   150093.97   146425.36   1996.63 o
   3   3  15    83270.94    78326.88   1613.00 o
   5   3  15    47475.13    46312.80   1417.09 o
   1   5  15    67124.77    63501.00   1359.90 o
   3   5  15    22163.71    22498.51    915.46 o
   5   5  15    10355.33    10012.44    701.81 o
   1   7  15   208090.45   198144.13   2368.50 o
   3   7  15    59744.71    58786.29   1409.95 o
   5   7  15    33060.77    31655.71   1227.18 o
   1   9  15   221904.33   202821.67   2413.53 o
   3   9  15    25928.24    25504.20    968.10 o
   5   9  15   110786.48   105743.59   2085.39 o
   1  11  15   138649.08   131100.63   1965.66 o
   3  11  15    56488.55    53243.71   1369.24 o
   5  11  15   115502.61   111430.28   2190.16 o
   1  13  15   120077.72   115941.91   1908.62 o
   3  13  15    64128.35    65903.38   1543.22 o
   5  13  15     5242.55     5550.15    377.51 o
   1  15  15    51394.87    46504.47   1263.88 o
   3  15  15    35518.19    35324.03   1192.98 o
   5  15  15      202.29      268.29    532.13 o
   1  17  15   137880.77   138968.09   2138.59 o
   3  17  15   137217.66   144286.94   2333.79 o
   5  17  15    18369.34    18646.46   1014.18 o
   1  19  15    66873.28    66507.64   1561.46 o
   3  19  15   169401.81   192906.95   2740.23 o
   5  19  15    52662.41    52395.26   1580.26 o
   1  21  15     6808.29     9631.72    716.14 o
   3  21  15   154222.25   174002.02   2652.60 o
   5  21  15   104749.98    97998.36   2204.55 o
   1  23  15    80103.50    82382.57   1781.87 o
   3  23  15    24698.90    26613.73   1141.75 o
   5  23  15    54092.82    51175.05   1622.67 o
   1  25  15    77217.15    85580.52   1838.36 o
   3  25  15    17420.42    18704.82    998.54 o
   1  27  15   178559.69   213530.38   2955.72 o
   3  27  15    24742.17    28496.22   1229.76 o
   1  29  15   160703.59   184960.17   2790.84 o
   3  29  15     4085.44     6089.71    400.86 o
   1  31  15    38439.53    51282.13   1542.10 o
   3  31  15    58145.89    64688.70   1818.54 o
   1  33  15    37422.06    42706.28   1502.87 o
   1  35  15    43245.14    50018.51   1675.17 o
   0   0  16  1115784.00  1068904.38   5707.89 o
   4   0  16   106388.08    98788.55   1968.89 o
   2   2  16   145996.03   141052.92   2144.91 o
   4   2  16    17430.29    16306.80    882.71 o
   6   2  16    15476.29    14421.84    992.80 o
   0   4  16   170990.94   161384.14   2171.25 o
   2   4  16     9081.66     9355.18    680.64 o
   4   4  16    24246.33    24032.58   1068.21 o
   6   4  16    34306.21    36567.58   1410.01 o
   2   6  16   144016.41   139484.34   2140.96 o
   4   6  16    36009.68    35500.58   1219.69 o
   6   6  16     6781.05     6326.78    433.22 o
   0   8  16   129627.23   127855.09   1997.67 o
   2   8  16    15246.67    15184.63    804.65 o
   4   8  16    54131.21    52255.40   1479.22 o
   6   8  16     6463.54     5642.87    490.01 o
   2  10  16   211932.84   203932.42   2611.91 o
   4  10  16     3804.02     4397.22    338.50 o
   6  10  16    89216.47    95344.20   2222.49 o
   0  12  16   207719.88   200897.11   2549.80 o
   2  12  16     5714.02     6918.16    542.36 o
   4  12  16    67368.86    63599.59   1620.15 o
   6  12  16     5834.95     9381.00    723.84 o
   2  14  16    58770.91    62054.49   1503.46 o
   4  14  16    31854.77    30876.22   1182.44 o
   0  16  16   267667.00   250168.08   2925.35 o
   2  16  16    10411.18     8789.65    611.60 o
   4  16  16    35483.20    34545.41   1285.33 o
   2  18  16    72266.83    69454.56   1669.05 o
   4  18  16    27092.10    28927.16   1232.20 o
   0  20  16   809073.25   776362.00   5407.33 o
   2  20  16     5458.09     8102.74    600.24 o
   4  20  16    80223.53    77583.55   1898.48 o
   2  22  16   147083.34   155109.75   2518.50 o
   4  22  16     2725.35     7170.34    467.63 o
   0  24  16    68717.45    67378.76   1663.89 o
   2  24  16     3325.33     4105.32    337.38 o
   4  24  16    12226.78    13401.84    936.90 o
   2  26  16   201318.28   230380.22   3187.45 o
   4  26  16    19225.47    19898.99   1106.68 o
   0  28  16    43405.24    42831.96   1417.61 o
   2  28  16    17548.21    20466.20   1112.18 o
   2  30  16   140049.31   151497.48   2736.62 o
   0  32  16   165240.16   174154.00   2870.98 o
   2  32  16     2290.02     1402.85    655.78 o
   1   1  17   114140.78   100809.10   1421.67 o
   3   1  17   156445.97   152642.58   2498.91 o
   5   1  17    20314.09    22321.49   1836.34 o
   1   3  17   205148.92   197665.78   2540.98 o
   3   3  17   176985.84   175115.50   2574.40 o
   5   3  17    12704.28    13512.88    928.04 o
   1   5  17     9055.35     9250.30    662.80 o
   3   5  17     9406.95     9211.15    704.01 o
   5   5  17     1683.85     1922.74    303.94 o
   1   7  17   273237.22   264437.31   2971.42 o
   3   7  17    77998.11    80090.29   1758.10 o
   5   7  17    82543.02    83046.49   2006.09 o
   1   9  17   187343.42   175992.98   2447.86 o
   3   9  17    22539.34    24520.18   1058.05 o
   5   9  17    47175.52    51960.46   1567.45 o
   1  11  17   105844.66    97599.99   1868.45 o
   3  11  17     6492.48     7468.49    585.81 o
   5  11  17    50223.30    48186.92   1585.57 o
   1  13  17   158606.22   155386.53   2351.07 o
   3  13  17    45602.68    46072.37   1407.97 o
   5  13  17    58441.74    59239.65   1721.48 o
   1  15  17     4925.57     4949.94    410.92 o
   3  15  17     7812.00     6522.33    509.00 o
   5  15  17     2037.00     2642.00    332.89 o
   1  17  17   211842.78   205052.67   2781.83 o
   3  17  17   195997.59   197458.63   2886.43 o
   5  17  17    20867.80    21165.98   1124.62 o
   1  19  17   155232.17   137754.75   2351.50 o
   3  19  17   148463.25   154064.17   2571.84 o
   1  21  17    43904.44    41221.40   1365.34 o
   3  21  17    91869.74   103818.15   2181.96 o
   1  23  17    95338.44    94512.93   1987.90 o
   3  23  17    91348.05   101835.80   2186.15 o
   1  25  17     6792.01     7020.72    609.19 o
   3  25  17     3416.73     4058.52    355.19 o
   1  27  17   231676.63   256299.69   3416.94 o
   3  27  17    67895.81    75986.26   2002.81 o
   1  29  17   179694.81   200893.63   3117.62 o
   1  31  17    43757.88    48772.00   1631.69 o
   2   0  18   291211.19   275897.81   3236.41 o
   0   2  18   166996.19   154178.53   2306.57 o
   2   2  18    65980.52    67232.52   1615.84 o
   4   2  18    61884.45    63001.51   1629.41 o
   2   4  18      570.90     1262.44    529.91 o
   4   4  18    10027.98     8877.98    679.49 o
   0   6  18    20102.54    19887.75    910.78 o
   2   6  18     5611.31     5669.57    474.41 o
   4   6  18       86.61      802.64    490.93 o
   2   8  18    64524.98    64252.72   1602.15 o
   4   8  18   365958.22   379714.75   4090.02 o
   0  10  18    83977.88    80075.81   1714.13 o
   2  10  18     1506.11     3058.33    298.37 o
   4  10  18    68519.44    67003.20   1799.87 o
   2  12  18   118563.78   118876.77   2198.89 o
   4  12  18   286261.59   281888.63   3584.65 o
   0  14  18     2239.85     3075.18    273.89 o
   2  14  18     5677.52     5433.42    407.59 o
   4  14  18     1487.43     1176.78    586.72 o
   2  16  18     9279.52     8983.48    693.95 o
   4  16  18    12187.33    10606.74    790.97 o
   0  18  18    62604.54    61092.45   1615.11 o
   2  18  18    92261.16    90326.37   1970.65 o
   4  18  18    37913.70    35683.02   1415.85 o
   2  20  18   224489.28   214863.64   3067.64 o
   4  20  18     9076.55     8887.12    654.92 o
   0  22  18   178892.08   171488.31   2717.16 o
   2  22  18    26009.96    26339.40   1208.65 o
   2  24  18     3654.32     4934.88    445.39 o
   0  26  18    53875.47    52748.55   1618.27 o
   2  26  18     5802.84     6145.98    582.41 o
   1   1  19     4516.82     4762.16    278.31 o
   3   1  19    89595.70    91603.53   1422.51 o
   5   1  19   150362.00   160715.23   2613.72 o
   1   3  19    14024.63    13514.92    827.90 o
   3   3  19    26003.86    25023.02   1149.62 o
   5   3  19    13978.18    12845.93    865.68 o
   1   5  19    53360.36    50032.35   1443.38 o
   3   5  19    36693.08    36926.36   1315.53 o
   5   5  19     8596.40     8694.17    642.65 o
   1   7  19    29260.64    29220.58   1155.53 o
   3   7  19    46038.66    48952.60   1513.89 o
   1   9  19     4159.32     4562.12    366.35 o
   3   9  19   235085.67   247676.31   3323.98 o
   1  11  19    18849.41    16418.95    965.23 o
   3  11  19   245063.58   241546.72   3302.98 o
   1  13  19    23995.66    23675.69   1069.22 o
   3  13  19    21925.41    21043.66   1110.26 o
   1  15  19    35187.56    32988.02   1216.12 o
   3  15  19    56800.81    58689.95   1693.45 o
   1  17  19    22744.57    20831.25   1086.93 o
   3  17  19    28435.21    25987.84   1229.98 o
   1  19  19     4348.06     4968.53    374.14 o
   3  19  19    44697.90    44692.30   1533.61 o
   1  21  19    11516.27    10160.79    731.90 o
   3  21  19   104422.75   108241.27   2347.50 o
   1  23  19     3551.40     3244.62    348.51 o
   1  25  19    54465.82    50393.32   1618.21 o
   0   0  20   289218.53   290230.75   3414.01 o
   4   0  20    48473.95    48599.80   1633.32 o
   2   2  20     2336.29     2711.10    317.32 o
   4   2  20   263516.34   262814.63   3575.64 o
   0   4  20   127831.16   116476.43   2194.20 o
   2   4  20     9839.88     9927.18    700.65 o
   4   4  20    25616.28    25875.86   1260.96 o
   2   6  20   112726.46   116142.10   2251.07 o
   4   6  20    61129.59    62395.75   1803.20 o
   0   8  20     4329.60     4751.43    352.99 o
   2   8  20    60825.25    61159.13   1660.50 o
   4   8  20     2914.73     3137.60    357.41 o
   2  10  20    48811.30    51010.71   1557.62 o
   4  10  20     4242.51     4625.47    391.95 o
   0  12  20    12673.18    12707.48    875.69 o
   2  12  20    28817.73    28980.32   1240.09 o
   2  14  20    66573.19    70052.22   1855.39 o
   0  16  20   157079.89   150262.31   2604.00 o
   2  16  20     9513.09     9628.18    744.06 o
   2  18  20     1015.34     1744.52    308.38 o
   0  20  20   205322.89   199904.38   3104.19 o
   2  20  20     8398.02     9457.01    674.94 o
   1   1  21    49852.08    49710.27   1672.74 o
   3   1  21    11767.07    13946.96   1211.47 o
   1   3  21    80818.14    82233.41   1920.91 o
   3   3  21    69817.18    70925.65   1927.12 o
   1   5  21    68700.61    66437.81   1760.72 o
   3   5  21    35527.78    39252.01   1472.54 o
   1   7  21   101447.71   100444.08   2132.70 o
   3   7  21    35922.50    39184.53   1463.63 o
   1   9  21    33440.51    30173.87   1242.65 o
   3   9  21    71671.06    72104.59   1932.82 o
   1  11  21    11458.47    12203.79    916.82 o
   1  13  21    85170.80    79979.91   1994.97 o
   1  15  21    63666.23    60775.00   1750.99 o
   1  17  21    97406.28    96638.01   2208.89 o
   2   0  22   451519.88   459554.66   4793.56 o
   0   2  22   144718.94   136219.95   2556.69 o
   2   2  22    14904.34    15194.31    980.49 o
   2   4  22    66703.30    68704.91   1926.69 o
   0   6  22   122217.33   118633.31   2374.91 o
   2   6  22     6129.85     7950.14    624.74 o
   0  10  22   299799.56   299634.69   3826.29 o
 
